# Supplementary material for: Global Methylation Patterns and Their Relationship with Gene Expression and Small RNA in Rice Lines with Different Ploidy
Source: Front Plant Sci. 2016 Jul 21;7:1002. doi: 10.3389/fpls.2016.01002 (PMC4954823; doi:10.3389/fpls.2016.01002)
Supplement: Supplementary file 3 [file DataSheet1.XLS]

## Sheet: methylation_N_2N_3N
ID	N_Score	2N_Score	3N_Score	Fold change Nvs2N	Fold change 2Nvs3N	Fold change Nvs3N
LOC_Os04g58160	166.899	156.85	88.4481	NaN	NaN	NaN
LOC_Os12g41570			171.032	NaN	0	0
LOC_Os12g41050			116.978	NaN	0	0
LOC_Os09g15590			73.2399	NaN	0	0
LOC_Os05g09150			61.3887	NaN	0	0
LOC_Os12g08280			56.0717	NaN	0	0
LOC_Os10g28390			32.9213	NaN	0	0
LOC_Os02g52610	190.356	191.169	201.352	Infinity	0	0.851064
LOC_Os08g45280	72.8742	99.9566	90.4953	Infinity	0	14.125
LOC_Os12g36490			268.402	Infinity	0	0.00942105
LOC_Os04g14010			193.279	Infinity	0	0.0112166
LOC_Os06g39790			130.073	Infinity	0	0.0114416
LOC_Os05g09230			106.759	Infinity	0	0.0146253
LOC_Os05g09240			106.759	Infinity	0	0.0130857
LOC_Os05g09260			78.6152	Infinity	0	0.00811941
LOC_Os04g07789			72.6691	Infinity	0	0.0122407
LOC_Os09g39130			56.0717	Infinity	0	0.0255376
LOC_Os12g42830			50.5552	Infinity	0	0.0115202
LOC_Os01g24990			50.0985	Infinity	0	0.0425647
LOC_Os12g11700			47.3537	Infinity	0	0.0215621
LOC_Os10g03800			46.0594	Infinity	0	0.0112165
LOC_Os09g15870			45.6669	Infinity	0	0.0213669
LOC_Os12g09690			44.8628	Infinity	0	0.00620155
LOC_Os10g26910			44.2096	Infinity	0	0.20524
LOC_Os05g31860			36.5858	Infinity	0	0.0117783
LOC_Os12g11690			32.4065	Infinity	0	0.022381
LOC_Os10g12140			29.7648	Infinity	0	0.0193852
LOC_Os12g18800			28.9518	Infinity	0	0.0139301
LOC_Os03g41740			28.5162	Infinity	0	0.0339271
LOC_Os12g36410			118.798	12.3684	0.00127329	0.0157486
LOC_Os10g03170			293.647	9.71429	0.00188781	0.0183387
LOC_Os06g39830			144.954	9.48	0.00251231	0.0238167
LOC_Os04g01874			93.6099	7.0687	0.00835726	0.059075
LOC_Os01g40830			88.8222	7.04255	0.00688544	0.0484911
LOC_Os01g40840			88.8222	7.04255	0.00682069	0.0480351
LOC_Os06g02820			104.153	6.8	0.0198312	0.134852
LOC_Os12g18750			61.5177	6.73438	0.00253034	0.0170403
LOC_Os07g01450	30.6915			6.71899	0.312747	2.10135
LOC_Os04g42040			25.8082	6.11111	0.226974	1.38706
LOC_Os05g10610			87.7415	5.06383	0.0105589	0.0534687
LOC_Os01g55910			107.067	5.01053	0.0241411	0.12096
LOC_Os12g36640			900.231	5.00638	0.00156913	0.00785569
LOC_Os02g57950			66.4164	4.98298	0.0275458	0.13726
LOC_Os05g08880			590.392	4.87021	0.0123153	0.059978
LOC_Os08g04070			109.072	4.57831	0.0171772	0.0786424
LOC_Os08g14290	142.911			4.41913	0.365011	1.61303
LOC_Os05g08830			192.056	4.21469	0.0339008	0.142881
LOC_Os04g26280	28.2801	28.0287	24.3393	4.18519	Infinity	Infinity
LOC_Os07g02510	46.9793			4.14361	5.04762	20.9153
LOC_Os03g50150	154.491	217.717	124.833	4.10714	0.173913	0.714286
LOC_Os12g37800	125.754	28.739	41.195	4.09551	0.270138	1.10635
LOC_Os07g49170	29.86			4.09365	0.357445	1.46326
LOC_Os03g41800			238.795	4.04255	0.00996185	0.0402713
LOC_Os05g15340			87.524	4	0.00618405	0.0247362
LOC_Os01g27280	32.6611			3.98622	0.895652	3.57027
LOC_Os03g10100	102.924			3.97851	0.488128	1.94202
LOC_Os12g27200	62.9628		40.7269	3.85956	0.352641	1.36104
LOC_Os08g03900			89.7271	3.71687	0.0424227	0.15768
LOC_Os12g40950			34.4374	3.64417	0.00812603	0.0296126
LOC_Os01g24100			265.331	3.63923	0.00842469	0.0306594
LOC_Os06g46110			63.1898	3.61157	0.0098398	0.0355371
LOC_Os11g23780	62.9889			3.58025	0.579866	2.07606
LOC_Os01g18370	123.172			3.50958	0.551416	1.93524
LOC_Os10g11384	239.801	49.3823	163.72	3.49171	0.422961	1.47686
LOC_Os02g04060	266.014	295.657		3.46201	0.408189	1.41315
LOC_Os05g09120			86.783	3.44429	0.024451	0.0842165
LOC_Os02g43090		32.7915		3.42979	0.333333	1.14326
LOC_Os11g22910	157.664		76.8684	3.40907	0.421181	1.43584
LOC_Os06g13360	33.1677			3.39797	0.506053	1.71955
LOC_Os12g31230			28.5162	3.35211	0.0562911	0.188694
LOC_Os05g10850			108.189	3.34029	0.0132517	0.0442644
LOC_Os06g29950	79.2491		31.1021	3.25163	0.447094	1.45379
LOC_Os12g19170	48.0292			3.23386	0.613917	1.98532
LOC_Os07g10800	46.9237		27.0927	3.18646	0.580688	1.85034
LOC_Os06g29940	79.2491		31.1021	3.16366	0.475525	1.5044
LOC_Os10g16700	927.743		210.154	3.16129	0.216783	0.685315
LOC_Os09g11020			90.0323	3.10442	0.034699	0.10772
LOC_Os11g28880	91.9575	80.9071	115.73	3.09398	0.451854	1.39803
LOC_Os08g28390	410.744			3.05954	0.528962	1.61838
LOC_Os12g13270	124.239	120.84	131.366	3.05625	0.444444	1.35833
LOC_Os02g17850	58.9645	58.8247	36.0851	3.03941	0.685811	2.08446
LOC_Os02g14780	115.748	154.589	110.853	3.01032	0.55475	1.66997
LOC_Os05g20850			159.728	3.00629	0.0789692	0.237404
LOC_Os08g32280	39.2591			2.99721	0.832059	2.49386
LOC_Os06g13740	45.3427		46.0734	2.993	0.314191	0.940373
LOC_Os05g09110			86.783	2.9652	0.0458999	0.136102
LOC_Os01g53360	931.213	53.4874	1083.76	2.95968	0.37185	1.10056
LOC_Os09g13460			164.361	2.95833	0.00801925	0.0237236
LOC_Os06g28560	38.7595		27.9234	2.94907	0.392274	1.15684
LOC_Os06g25500	53.9273			2.94769	0.543396	1.60176
LOC_Os09g15850			267.245	2.94105	0.00779506	0.0229257
LOC_Os03g32550	204.682		76.9947	2.93966	0.403747	1.18688
LOC_Os01g54360	149.307	27.0288	73.7343	2.93465	0.540367	1.58579
LOC_Os04g08110			25.0383	2.933	0.0162664	0.0477094
LOC_Os01g55020	66.6948		39.1218	2.90361	0.486278	1.41196
LOC_Os03g33700	64.1605		33.7949	2.89595	0.42584	1.23321
LOC_Os11g10520	31.5788	25.2405		2.89216	0.411755	1.19086
LOC_Os08g03890			89.7271	2.88051	0.0547732	0.157775
LOC_Os12g01660	27.5636			2.87158	0.453244	1.30153
LOC_Os02g46800	307.68		326.33	2.84697	0.421187	1.19911
LOC_Os11g18220	29.9055			2.83533	0.55119	1.56281
LOC_Os10g08120			46.7095	2.8341	0.081331	0.2305
LOC_Os05g23480	84.9242	54.7892		2.82583	0.40866	1.1548
LOC_Os12g14100			68.646	2.81685	0.320259	0.902123
LOC_Os04g02650	58.026			2.80765	0.62826	1.76393
LOC_Os06g47990			34.4374	2.80135	0.217619	0.609628
LOC_Os10g25544	119.853		82.8413	2.7996	0.426277	1.1934
LOC_Os01g24160			105.865	2.79561	0.036819	0.102932
LOC_Os10g02440	28.244			2.79201	0.610152	1.70355
LOC_Os12g29320			249.577	2.78545	0.0371191	0.103393
LOC_Os06g09530			190.08	2.76579	0.0165009	0.0456381
LOC_Os01g55010	66.6948		39.1218	2.75667	0.499815	1.37782
LOC_Os06g16050			268.341	2.75643	0.321654	0.886614
LOC_Os02g02680	109.019	99.5271	110.66	2.75343	0.572987	1.57768
LOC_Os01g50610	57.4806			2.75145	0.540354	1.48676
LOC_Os10g22550	39.4587		93.9999	2.74973	0.52718	1.4496
LOC_Os09g23390	450.418	272.053	348.08	2.74776	0.511988	1.40682
LOC_Os04g47430	266.789	231.793	275.545	2.7234	0.513325	1.39799
LOC_Os07g05920	397.982	302.621	335.287	2.70636	0.486889	1.3177
LOC_Os01g38900	71.7585		23.8812	2.69887	0.486159	1.31208
LOC_Os12g05100	60.594		37.5382	2.68967	0.621743	1.67228
LOC_Os12g39270			45.2134	2.67254	0.0565039	0.151009
LOC_Os10g08050			46.0297	2.66947	0.0242276	0.0646749
LOC_Os10g08060			46.0297	2.66434	0.0354223	0.094377
LOC_Os01g59000	391.434	344.048	458.868	2.66169	0.174855	0.465409
LOC_Os07g24610	697.87	602.77	617.441	2.66045	0.459804	1.22328
LOC_Os01g13140	150.972	33.1142	110.453	2.65836	0.510459	1.35698
LOC_Os10g18350	443.068			2.6418	0.762241	2.01369
LOC_Os06g19090	1431.39		1348.46	2.64026	0.587102	1.5501
LOC_Os07g17090	203.157	125.9	192.154	2.63927	0.50126	1.32296
LOC_Os03g42170	90.646	37.031	88.8983	2.63156	0.482268	1.26912
LOC_Os10g08140			43.6518	2.61833	0.0212556	0.0556541
LOC_Os04g19530	593.061	381.943	554.403	2.60833	0.52339	1.36518
LOC_Os12g11710			42.8523	2.60773	0.0268387	0.0699881
LOC_Os01g47900	37.6844			2.58822	0.530362	1.37269
LOC_Os04g14630	44.6712		27.0977	2.58621	0.359356	0.929368
LOC_Os08g25510	120.119	37.3104	100.48	2.58298	0.435563	1.12505
LOC_Os04g09880	209.819	218.562		2.56113	0.786035	2.01314
LOC_Os09g03080	42.045		34.4374	2.55903	0.574297	1.46964
LOC_Os06g24040	102.464	28.3781	60.2901	2.55766	0.48519	1.24095
LOC_Os07g39180	104.708			2.54954	0.65716	1.67545
LOC_Os05g10720	59.297		28.5162	2.53357	0.714104	1.80923
LOC_Os09g32899	240.331	217.096	228.871	2.53286	0.461431	1.16874
LOC_Os09g11810			31.4286	2.52174	0.0989748	0.249589
LOC_Os10g28380			67.0315	2.51875	0.0337197	0.0849315
LOC_Os06g47980			34.4374	2.51861	0.215993	0.544003
LOC_Os03g61870			225.154	2.51852	0.0179239	0.0451416
LOC_Os11g20542	29.7159			2.51812	0.562763	1.41711
LOC_Os06g15710	29.7159			2.51721	0.914894	2.30298
LOC_Os01g35560			56.3128	2.49716	0.240174	0.599754
LOC_Os05g41140	336.166	98.7149	268.103	2.49691	0.548934	1.37064
LOC_Os01g22710	154.379	42.0924	73.7933	2.49307	0.75516	1.88267
LOC_Os05g46079	235.175		203.457	2.48419	0.464725	1.15446
LOC_Os01g29320	229.703		128.214	2.48244	0.500523	1.24252
LOC_Os11g17390	79.0797			2.4659	0.832022	2.05169
LOC_Os07g30870	108.74	45.6104	39.9498	2.46579	0.580034	1.43024
LOC_Os05g25570	31.007			2.465	0.768809	1.89511
LOC_Os12g40660			30.8918	2.46277	0.512625	1.26248
LOC_Os12g38990			96.1885	2.46265	0.0845243	0.208154
LOC_Os11g18170	116.083	37.2492	77.1656	2.45992	0.504642	1.24138
LOC_Os03g37140	26.9064			2.45527	0.656358	1.61154
LOC_Os06g36530			61.3455	2.45467	0.155812	0.382468
LOC_Os11g01950	457.865	295.125	433.346	2.44804	0.560315	1.37168
LOC_Os03g41780			176.488	2.44792	0.0123672	0.0302738
LOC_Os06g40980			57.0989	2.44792	0.419214	1.0262
LOC_Os06g13350	33.1677			2.44527	0.672134	1.64354
LOC_Os07g13440	58.0233			2.44148	0.703573	1.71776
LOC_Os02g06130			31.4286	2.44006	0.371846	0.907324
LOC_Os03g36540	71.7274			2.43451	2.13643	5.20116
LOC_Os01g14290	121.575	32.2162	49.1344	2.43019	0.748487	1.81897
LOC_Os09g32910	240.331	217.096		2.42913	0.176144	0.427878
LOC_Os12g05480	24.748			2.42818	0.738632	1.79353
LOC_Os12g33270	28.2801		24.3393	2.42416	0.389124	0.943298
LOC_Os09g39370		234.738		2.41418	0.785078	1.89532
LOC_Os03g14890	35.8591		28.4668	2.40909	0.532978	1.28399
LOC_Os09g11570	137.133	49.2154	221.717	2.40891	0.169294	0.407814
LOC_Os03g43950	50.0834		175.713	2.40302	0.498744	1.19849
LOC_Os01g14280	121.575	32.2162	49.1344	2.40013	0.740391	1.77704
LOC_Os06g15470	28.2801			2.38811	0.482592	1.15248
LOC_Os07g07400	192.064	158.061	143.611	2.38646	0.912351	2.17729
LOC_Os01g50880	31.0095			2.38362	0.557318	1.32843
LOC_Os01g27980	89.4914		63.6038	2.38128	0.536109	1.27662
LOC_Os09g07270	75.1557			2.3802	0.68808	1.63777
LOC_Os03g48770	53.2293			2.37913	0.758651	1.80493
LOC_Os11g18860	178.907	40.1071	106.259	2.36333	0.571089	1.34967
LOC_Os11g24000	67.899	38.344	39.6274	2.36103	0.663948	1.5676
LOC_Os06g02920			65.2139	2.35402	0.542987	1.2782
LOC_Os06g15460	28.2801		26.4312	2.35178	0.456035	1.07249
LOC_Os04g22230	36.801		35.9766	2.34903	0.436104	1.02442
LOC_Os10g24710	246.751	70.9383	274.339	2.34872	0.412103	0.967914
LOC_Os08g09490	33.2005		55.7927	2.34483	0.473193	1.10956
LOC_Os11g19280	70.0671	49.0524		2.34284	0.785868	1.84116
LOC_Os03g10630	245.673			2.33938	0.720205	1.68484
LOC_Os03g05980	30.9668		26.8144	2.33855	0.444574	1.03966
LOC_Os01g45850	183.685	45.4126	169.899	2.33116	0.469086	1.09352
LOC_Os07g09200	31.5338			2.32645	0.757383	1.76202
LOC_Os04g11300	445.131		403.008	2.31778	0.319986	0.741658
LOC_Os09g02420	31.683			2.31559	1.06246	2.46022
LOC_Os04g02730			230.422	2.31518	0.0794354	0.183907
LOC_Os10g28110			40.7269	2.30674	0.121912	0.281219
LOC_Os04g42680	340.124	338.417	363.374	2.30612	0.574943	1.32589
LOC_Os01g03780	29.6488			2.30493	0.747079	1.72196
LOC_Os01g18375	123.172	39.0865	48.9538	2.30236	0.71169	1.63857
LOC_Os12g09500			25.7051	2.28544	0.174407	0.398597
LOC_Os12g19990	27.5431			2.28365	0.665703	1.52023
LOC_Os04g30740	269.711	95.0858	149.982	2.27505	0.650776	1.48055
LOC_Os10g25540	119.853		82.8413	2.26753	0.478221	1.08438
LOC_Os04g25140	88.3238		61.481	2.26707	0.482366	1.09356
LOC_Os09g04400	525.937	509.992	388.418	2.26476	0.534144	1.20971
LOC_Os09g04960	343.211	195.983	33.035	2.26417	0.982539	2.22463
LOC_Os01g19300	39.7093			2.26374	0.732078	1.65723
LOC_Os08g17680	47.7377		27.811	2.25827	0.64086	1.44723
LOC_Os04g41560	173.84	38.0653	125.588	2.25784	0.601018	1.357
LOC_Os05g27740	524.793	317.021	383.344	2.25688	0.875358	1.97558
LOC_Os09g23170	265.119	108.988	240.515	2.2562	0.486127	1.0968
LOC_Os07g45470	51.4619			2.25449	0.679138	1.53111
LOC_Os01g39850	160.624			2.25449	0.58646	1.32217
LOC_Os05g49590	118.843	41.5986	58.1481	2.25281	0.781257	1.76003
LOC_Os03g45430	78.6781		31.7488	2.24742	0.676186	1.51967
LOC_Os11g14910	285.809	195.035	266.528	2.24287	0.553864	1.24225
LOC_Os11g20210	220.494	124.505	183.081	2.24101	0.576893	1.29282
LOC_Os04g33810	32.6611			2.23884	0.666667	1.49256
LOC_Os02g49170	66.3934	49.4365	69.6573	2.23855	0.727536	1.62862
LOC_Os02g56310	276.604	83.2788		2.23684	2.95746	6.61535
LOC_Os03g14230	56.3463		72.8477	2.23602	0.67584	1.51119
LOC_Os09g03740			363.784	2.23057	0.213242	0.475651
LOC_Os02g03190	39.6056			2.22879	0.584642	1.30304
LOC_Os03g45420	78.6781		31.7488	2.22746	0.680871	1.51661
LOC_Os09g20310	52.4175			2.22498	0.736981	1.63977
LOC_Os01g62180	33.4306	466.262		2.22336	0.791414	1.7596
LOC_Os12g21624	79.9207		64.4654	2.22229	0.591313	1.31407
LOC_Os04g46530	208.088	66.2854	198.695	2.22207	0.568432	1.2631
LOC_Os07g08220	191.969	124.269	118.049	2.21732	0.996379	2.20929
LOC_Os10g15260			113.601	2.21277	0.0170321	0.037688
LOC_Os05g42370	311.412	300.871	291.562	2.20988	0.54018	1.19373
LOC_Os07g17109	39.8364	29.9009	37.4443	2.20935	0.525761	1.16159
LOC_Os09g04290	64.8416		40.1686	2.20849	0.686135	1.51532
LOC_Os09g10970	266.702		244.205	2.2077	0.797148	1.75987
LOC_Os05g22480	196.91	82.3543	95.7041	2.20166	0.705712	1.55374
LOC_Os10g09680			218.641	2.19718	0.0481056	0.105697
LOC_Os03g43350	69.9378		42.1584	2.19304	0.540227	1.18474
LOC_Os03g44360	28.281		50.2331	2.19236	0.668041	1.46459
LOC_Os05g30050			28.2775	2.18313	0.64358	1.40502
LOC_Os07g08230	191.969	124.269	118.049	2.18175	1.0721	2.33906
LOC_Os02g56490	28.6779	26.7705		2.17977	0.703339	1.53311
LOC_Os02g23850	142.226	129.426	137.262	2.17909	0.578753	1.26116
LOC_Os09g02000	94.444		83.3628	2.1778	0.451666	0.983639
LOC_Os03g24560	381.389	195.602	340.324	2.17758	0.683677	1.48876
LOC_Os06g32580	528.464	408.579	432.782	2.17747	1.13613	2.4739
LOC_Os10g32170	131.037	120.922	132.181	2.17423	0.594126	1.29177
LOC_Os02g22150	217.202	60.6994	136.327	2.17365	0.655665	1.42518
LOC_Os03g32400	91.2337			2.17335	0.690794	1.50134
LOC_Os02g13650	39.1845			2.1709	0.555023	1.2049
LOC_Os02g34900	91.7555		60.3229	2.16869	0.670191	1.45344
LOC_Os10g12090			93.3812	2.16828	0.0735277	0.159429
LOC_Os12g05490	24.748			2.16761	0.941567	2.04095
LOC_Os03g20630	106.032		74.124	2.16324	0.616426	1.33348
LOC_Os01g54260	388.998	171.624	259.739	2.16186	0.706903	1.52823
LOC_Os06g24560	327.427	101.978	321.59	2.15763	0.440432	0.950288
LOC_Os04g14000			178.952	2.15686	0.0353186	0.0761773
LOC_Os09g32968			93.5085	2.15516	0.508279	1.09542
LOC_Os05g40030	76.2269	31.3908	61.9666	2.1535	0.607856	1.30902
LOC_Os04g02250	382.076	439.699	181.987	2.15325	0.753058	1.62152
LOC_Os02g22140	217.202	60.6994	136.327	2.14997	0.663305	1.42608
LOC_Os02g53390	156.486		181.218	2.14992	0.331816	0.713378
LOC_Os12g43034			29.1258	2.14941	0.363959	0.782298
LOC_Os11g23230	55.7387		74.5227	2.14871	0.558816	1.20073
LOC_Os04g07300	60.1472		36.2996	2.14616	0.868396	1.86372
LOC_Os11g20554	150.156	159.988	142.241	2.14124	0.713435	1.52764
LOC_Os01g36060	144.221	43.347	116.979	2.14086	0.538369	1.15257
LOC_Os05g11064			217.36	2.14043	0.00356466	0.00762988
LOC_Os10g17070	29.7159			2.13364	0.888237	1.89518
LOC_Os05g08750			114.351	2.13228	0.0428941	0.091462
LOC_Os01g36064	144.221	43.347	116.979	2.13166	0.541996	1.15535
LOC_Os06g41160	117.411			2.12349	1.3242	2.81193
LOC_Os04g03930	56.5371			2.12201	1.14145	2.42218
LOC_Os08g23710	116.002	31.2189	94.6975	2.12168	0.556247	1.18018
LOC_Os05g01380	26.8696			2.11877	0.568993	1.20557
LOC_Os04g33150	315.365		42.3329	2.11761	0.533537	1.12982
LOC_Os01g22090	98.0623		74.8785	2.11568	0.834372	1.76526
LOC_Os04g13500	394.031	152.998	422.31	2.11488	0.679765	1.43762
LOC_Os05g14570	329.197	336.241	383.831	2.11431	0.516568	1.09218
LOC_Os10g37600	70.4907		74.8008	2.11417	0.448594	0.948403
LOC_Os12g42410	208.701	42.2581	29.906	2.11319	0.784556	1.65792
LOC_Os12g39280			136.176	2.11158	0.0460628	0.0972653
LOC_Os11g21910	88.3141		67.1149	2.11054	0.612405	1.2925
LOC_Os11g24550	27.7782		25.8825	2.11004	0.51343	1.08336
LOC_Os02g17900	50.8258	33.8175	59.7224	2.10467	0.491427	1.03429
LOC_Os06g20840	73.6886		31.8301	2.10225	0.649824	1.36609
LOC_Os01g52030	479.323	210.419	298.682	2.10178	0.696017	1.46287
LOC_Os02g24820	325.496	241.107	251.628	2.0994	0.877298	1.8418
LOC_Os02g05550	59.8695	44.16	61.5456	2.09905	0.550347	1.15521
LOC_Os04g03940	56.5371			2.09695	1.14426	2.39945
LOC_Os03g46630	59.6543		37.4424	2.09676	0.698848	1.46532
LOC_Os06g28400	35.1993		33.9418	2.09635	0.582418	1.22095
LOC_Os07g43200	47.7603			2.0956	0.902419	1.89111
LOC_Os10g41920	446.356	287.367		2.09392	0.78308	1.63971
LOC_Os10g21390	1412.11	760.675	1240.34	2.0923	0.573451	1.19983
LOC_Os03g20610	106.032		74.124	2.09087	0.667596	1.39586
LOC_Os02g37630	31.6566			2.09073	0.717687	1.50049
LOC_Os10g16960	381.753	259.281	298.546	2.09059	0.388664	0.812536
LOC_Os05g17540	128.654			2.08992	0.74077	1.54815
LOC_Os06g19520	34.1693		28.5162	2.08329	0.565995	1.17913
LOC_Os01g71160	378.556	261.996	310.752	2.08329	0.765467	1.59469
LOC_Os08g35980	66.1267		51.6751	2.08168	0.615831	1.28196
LOC_Os11g18470	119.531	42.0924	94.5467	2.08157	0.575753	1.19847
LOC_Os10g24840	99.9114		84.3911	2.08145	0.520881	1.08419
LOC_Os09g20850	366.952	139.909	172.871	2.08083	1.00757	2.09659
LOC_Os05g34100	331.633	179.079	236.007	2.08081	0.668118	1.39023
LOC_Os06g34820	60.4528			2.08031	2.16246	4.4986
LOC_Os01g47860	26.6248			2.07933	0.685941	1.4263
LOC_Os04g54190	66.88	42.1088	43.9021	2.07918	0.530847	1.10373
LOC_Os05g49720	57.2285		67.1149	2.07899	0.585971	1.21823
LOC_Os09g31280	235.072	52.9623	175.687	2.07823	0.603443	1.25409
LOC_Os06g15750	674.384			2.07811	1.02572	2.13155
LOC_Os03g20050	145.96		97.7056	2.07672	0.600463	1.24699
LOC_Os06g02054	118.712	47.2549	32.9213	2.0755	1.29246	2.6825
LOC_Os09g04280	64.8416		40.1686	2.07486	0.714062	1.48158
LOC_Os11g46250	24.9411			2.07451	0.566013	1.1742
LOC_Os05g48489			31.4286	2.0735	0.0588235	0.12197
LOC_Os12g24890	39.5628			2.07279	1.10488	2.29019
LOC_Os12g24900	39.5628			2.07279	1.10524	2.29094
LOC_Os07g36180	25.485		25.7051	2.07194	0.5934	1.22949
LOC_Os09g11530			155.821	2.0709	0.0759451	0.157274
LOC_Os06g22350	102.804	35.4064	79.2188	2.06913	0.560839	1.16045
LOC_Os12g09380	235.731	50.5014	52.5291	2.06887	1.18175	2.44489
LOC_Os05g03660	177.069	63.8526	74.6177	2.06719	0.805007	1.6641
LOC_Os07g12050	82.1833	34.0354		2.06514	0.699354	1.44427
LOC_Os09g07720	113.714			2.06231	1.1995	2.47373
LOC_Os07g40220	329.908	153.741	433.327	2.06192	0.589707	1.21593
LOC_Os03g49000	110.537			2.06171	0.548343	1.13052
LOC_Os11g31169	81.6242	58.4305	63.4207	2.06155	0.441463	0.910097
LOC_Os07g14400	31.1765			2.05749	0.73411	1.51042
LOC_Os02g32590	196.372	58.9368	156.064	2.05673	0.572188	1.17683
LOC_Os11g26790	84.253		45.9975	2.05609	0.616248	1.26706
LOC_Os11g15620	58.443		81.4153	2.0555	0.524022	1.07713
LOC_Os07g22390	79.9951		31.1307	2.05396	0.824654	1.69381
LOC_Os01g40770	465.682	99.9617	512.763	2.05202	0.578423	1.18693
LOC_Os12g04630			99.3269	2.0501	0.0472038	0.0967727
LOC_Os01g36420	149.643	43.2345	48.9254	2.04948	0.924608	1.89496
LOC_Os05g03320	28.2801		71.8882	2.04816	0.296079	0.606416
LOC_Os04g40740	92.4296	81.3418	75.6637	2.04305	0.47071	0.961686
LOC_Os12g41020			172.837	2.04171	0.0412268	0.0841731
LOC_Os05g28790	152.97	64.8517	41.7733	2.04031	0.823476	1.68015
LOC_Os12g09390	235.731	50.5014	52.5291	2.03951	1.17803	2.40261
LOC_Os12g24500	229.468	43.3013	48.9217	2.03842	0.833939	1.69991
LOC_Os04g13180	52.1343			2.03788	0.700387	1.4273
LOC_Os03g07500	70.7318			2.03771	0.628725	1.28116
LOC_Os11g06530	111.424	27.1007	70.8693	2.03466	0.728962	1.48319
LOC_Os10g21920	42.0563		27.1467	2.03451	0.639891	1.30186
LOC_Os02g48570	364.133	431.001	414.766	2.03404	1	2.03404
LOC_Os10g20940	100.354		67.6355	2.03372	0.713078	1.4502
LOC_Os08g03220	51.2514		46.4836	2.03357	0.478157	0.972365
LOC_Os08g39694	140.982	121.271	199.328	2.03239	3.02128	6.14043
LOC_Os10g25517	86.2767		54.2914	2.03239	0.570005	1.15847
LOC_Os03g34280	46.4127		30.0614	2.03107	0.516703	1.04946
LOC_Os10g23020	59.4195		35.2564	2.03087	0.623391	1.26603
LOC_Os02g50610	78.4453	32.6846	57.4382	2.03053	0.65531	1.33063
LOC_Os07g29140			27.5651	2.0297	0.46115	0.935995
LOC_Os02g36250			58.4715	2.02885	0.686145	1.39208
LOC_Os05g11180	371.148	190.593	300.047	2.02793	0.715121	1.45022
LOC_Os07g38720	40.0334			2.02756	0.733626	1.48747
LOC_Os07g37340	43.6838			2.026	0.820499	1.66233
LOC_Os07g48244	46.9825		28.5313	2.02596	0.581929	1.17896
LOC_Os12g16020	263.715	91.8709	163.318	2.0254	0.693725	1.40507
LOC_Os05g08760			34.7729	2.02156	0.0623799	0.126104
LOC_Os03g10990	107.218	30.908	86.9196	2.02082	0.641274	1.2959
LOC_Os04g28970	159.842	45.2906	46.0176	2.0142	1.001	2.01621
LOC_Os02g28780	57.7758		46.0015	2.01385	0.54165	1.0908
LOC_Os03g42230	64.7419		40.7269	2.01304	0.774651	1.55941
LOC_Os10g07120	131.609	40.0803	102.471	2.01167	0.56246	1.13148
LOC_Os05g30320	126.074	35.5646	70.9102	2.01148	0.679512	1.36682
LOC_Os03g31254	151.392	38.8067	88.993	2.01058	0.675357	1.35786
LOC_Os05g44820	122.578	28.099	33.1844	2.00875	1.01358	2.03604
LOC_Os07g08910	38.7595		24.3393	2.00854	0.681903	1.36963
LOC_Os03g06830	198.173	61.1317	152.135	2.00759	0.577041	1.15846
LOC_Os05g31874			36.5858	2.00427	0.0103558	0.0207559
LOC_Os09g26930	439.642	287.492	383.501	2.00374	0.666335	1.33516
LOC_Os12g33120	153.198		286.077	2.00334	0.659951	1.32211
LOC_Os03g19800	257.184			2.00161	1.02586	2.05338
LOC_Os12g04650			135.621	2.00141	0.0160381	0.0320987
LOC_Os07g08570	235.772	90.0809	169.866	2.00056	0.665965	1.33231
LOC_Os12g04590			273.023	2	0.0034058	0.00681159
LOC_Os12g03570			52.7693	2	0.00922793	0.0184559
LOC_Os07g01650			51.3173	2	0.0220257	0.0440515
LOC_Os12g14280			37.4703	2	0.0281523	0.0563045
LOC_Os05g07569			28.3488	2	0.0267562	0.0535125
LOC_Os11g44360	142.177	50.0661	122.027	1.99804	0.643867	1.28647
LOC_Os03g52010	427.978		48.5335	1.99651	0.519003	1.0362
LOC_Os03g42850	52.8142		40.9975	1.99535	0.591066	1.17938
LOC_Os03g49080	65.0591		35.6189	1.99282	0.627914	1.25132
LOC_Os08g02430	174.618	60.128	176.01	1.99182	0.537166	1.06994
LOC_Os11g25150	93.8717	45.4775	47.0204	1.99079	0.911719	1.81505
LOC_Os04g58340	78.198	32.6853	57.9449	1.99032	0.745865	1.48451
LOC_Os06g24370		29.8506	60.3605	1.98998	0.409352	0.814602
LOC_Os12g20020	812.316		627.103	1.98997	0.63773	1.26906
LOC_Os03g28260	55.3036			1.98949	0.883967	1.75864
LOC_Os10g19210	28.6779		44.9659	1.9893	0.444885	0.885012
LOC_Os02g46540	59.297		34.4374	1.98876	0.712411	1.41682
LOC_Os08g26060	71.0219		43.3699	1.98603	0.678382	1.34728
LOC_Os04g47790	300.078	54.0597	259.459	1.98573	0.529364	1.05117
LOC_Os05g27440			49.3334	1.98483	0.70988	1.40899
LOC_Os06g36760	51.5755		90.7932	1.98257	0.468728	0.929288
LOC_Os05g20460	42.6115		40.1686	1.98238	0.640102	1.26893
LOC_Os03g35370	31.8964			1.98114	0.723102	1.43256
LOC_Os12g11830			99.8591	1.97917	0.00585038	0.0115789
LOC_Os05g15330			45.1001	1.97917	0.00990835	0.0196103
LOC_Os05g11010	117.65	88.871	126.512	1.97689	0.43348	0.856942
LOC_Os05g08870			590.392	1.97506	0.0717769	0.141764
LOC_Os03g59810	59.0485			1.97473	0.629482	1.24306
LOC_Os11g29550	31.0594			1.9746	0.694537	1.37143
LOC_Os04g27660	110.878			1.97096	0.591126	1.16509
LOC_Os09g13790	34.1693		70.9269	1.96803	0.280988	0.552994
LOC_Os03g34270	46.4127		30.0614	1.96722	0.533936	1.05037
LOC_Os08g17370	68.3142			1.96409	0.735079	1.44376
LOC_Os12g04950	153.546	51.9405	170.157	1.96378	0.482632	0.947783
LOC_Os02g13780	31.6536			1.96369	1.24241	2.43971
LOC_Os01g60210	78.4075	60.327	28.1695	1.96361	0.684934	1.34494
LOC_Os12g09470			117.926	1.96356	0.0302564	0.0594103
LOC_Os01g10660	198.855		169.566	1.96198	0.64074	1.25712
LOC_Os03g36944	45.7842			1.96151	0.674388	1.32282
LOC_Os01g34250	130.674		28.5662	1.95832	0.992472	1.94357
LOC_Os05g01390	78.3874			1.95751	0.695882	1.3622
LOC_Os01g39590	160.426	58.8834	119.396	1.95727	0.537037	1.05113
LOC_Os11g27010	356.793	120.265	295.131	1.95701	0.723648	1.41619
LOC_Os10g40300	118.756	48.3574	56.0717	1.9554	0.902075	1.76392
LOC_Os06g36370			107.389	1.95453	0.338284	0.661188
LOC_Os01g38580	109.76	34.3061	67.7367	1.95425	0.746408	1.45867
LOC_Os04g10090	133.721	62.2638	115.53	1.954	0.497682	0.972472
LOC_Os02g14230	137.688	45.5116	93.327	1.95396	0.757412	1.47995
LOC_Os05g15480	76.364		1344.21	1.95301	0.17241	0.336718
LOC_Os09g11310	60.324	28.5476		1.95264	1.16102	2.26706
LOC_Os03g52640	225.683	67.9554	184.891	1.95205	0.568038	1.10884
LOC_Os02g26900	281.43	113.197	241.21	1.95198	0.705422	1.37697
LOC_Os07g05890	170.096	161.086	226.126	1.95014	0.606764	1.18327
LOC_Os01g44210	734.315	265.675	522.062	1.9493	0.996072	1.94164
LOC_Os02g19680	74.0735	30.6037	55.922	1.94901	0.578475	1.12745
LOC_Os02g31240	287.446	434.745	406.378	1.94846	0.650296	1.26708
LOC_Os02g12700	70.6319	30.6037	78.8428	1.94695	0.475983	0.926716
LOC_Os05g18350	88.9893	97.1474	98.1399	1.94627	0.903571	1.7586
LOC_Os08g33010	107.792	41.5729	96.4974	1.94538	0.670895	1.30514
LOC_Os07g11430	40.3732	41.2843	33.3455	1.94458	0.498352	0.969083
LOC_Os11g31910	519.002	505.075	641.185	1.94401	0.73342	1.42577
LOC_Os02g37070			198.669	1.93942	0.357424	0.693195
LOC_Os09g37760	60.2676		32.7407	1.93858	0.750607	1.45511
LOC_Os05g32320	146.158	36.9515	103.511	1.93797	0.606842	1.17604
LOC_Os05g33580	160.599	59.8345	98.2913	1.93677	0.795241	1.5402
LOC_Os03g52650	225.683	67.9554	184.891	1.93439	0.569569	1.10177
LOC_Os11g30870			23.9625	1.93423	0.756925	1.46406
LOC_Os10g05270			61.9087	1.93357	0.524423	1.01401
LOC_Os01g67930	25.485			1.93348	0.809147	1.56447
LOC_Os01g54250	240.077	95.7031	170.367	1.93284	0.676394	1.30736
LOC_Os12g03640	55.6996			1.93276	1.27203	2.45852
LOC_Os06g37310	37.9641		70.3773	1.93238	0.253707	0.490259
LOC_Os01g07400	34.1693			1.93159	1.06722	2.06145
LOC_Os11g23890	153.829	47.7225	82.6595	1.93113	0.773115	1.49298
LOC_Os11g44450	35.7004		42.3531	1.93096	0.497718	0.961074
LOC_Os05g30060			28.2775	1.93026	0.541113	1.04449
LOC_Os08g23510	125.937	28.3885	96.5892	1.93024	0.574364	1.10866
LOC_Os02g19870	27.804		33.3455	1.92965	0.827696	1.59716
LOC_Os04g39510	902.137	750.383	873.842	1.92634	0.780912	1.5043
LOC_Os10g09090	97.8925	43.8272	48.6599	1.92534	0.837171	1.61184
LOC_Os07g17540	80.8331	87.3024	90.1357	1.92534	0.681764	1.31263
LOC_Os01g16620	1181.7		1036.22	1.92482	0.539934	1.03928
LOC_Os02g17870	265.542	92.4938	212.919	1.92195	0.623783	1.19888
LOC_Os03g37080	42.102		32.2654	1.92193	0.651063	1.25129
LOC_Os02g13785	31.6536			1.92153	1.24689	2.39594
LOC_Os06g27740	79.6828		61.1562	1.91836	0.536812	1.0298
LOC_Os12g17470	94.2627			1.91674	1.35896	2.60478
LOC_Os05g11670	147.279	67.133	210.55	1.91666	0.439554	0.842476
LOC_Os03g60279	134.863	347.099	56.7351	1.91583	0.77566	1.48603
LOC_Os06g31640	32.6611		33.0223	1.91487	0.756316	1.44825
LOC_Os10g39340	33.8558			1.91445	1.02283	1.95815
LOC_Os02g48520	101.058	50.4563	50.1371	1.91382	0.818354	1.56618
LOC_Os06g39260	132.264	33.0195	85.2226	1.91348	0.646677	1.2374
LOC_Os06g36770	51.5755		90.7932	1.91338	0.574476	1.09919
LOC_Os06g33110	293.847			1.91303	0.833597	1.5947
LOC_Os06g43600	98.3492	30.908	75.6682	1.91202	0.630553	1.20563
LOC_Os10g21730	113.863	53.5393	109.636	1.91145	0.648506	1.23959
LOC_Os08g21110	143.557	33.9355	104.535	1.91123	0.644831	1.23242
LOC_Os01g21550	26.8696			1.90995	1.02427	1.95631
LOC_Os07g34440	116.302	56.3779	109.951	1.90888	1.21962	2.32811
LOC_Os03g16230	29.5519			1.90862	0.620833	1.18494
LOC_Os04g46340	33.9994		26.3408	1.90704	0.497937	0.949585
LOC_Os03g32690	61.3646		48.7882	1.90685	0.631339	1.20387
LOC_Os03g62800			324.524	1.90613	0.118585	0.22604
LOC_Os12g24800			24.3393	1.90548	0.375	0.714555
LOC_Os11g04690	66.479	30.908	47.0204	1.90475	0.592864	1.12926
LOC_Os06g29740	77.9875		70.0889	1.90318	0.559177	1.06421
LOC_Os02g32960	25.485			1.90164	0.648295	1.23282
LOC_Os07g28820	131.694	34.2611	69.6537	1.90156	0.72744	1.38327
LOC_Os03g39960	243.587	132.458	232.762	1.90152	0.509977	0.969733
LOC_Os12g09400	114.239	27.1986	47.0768	1.9007	0.654026	1.2431
LOC_Os04g30750	269.711	95.0858	149.982	1.89775	0.760944	1.44408
LOC_Os01g49219	78.3149		63.003	1.89609	0.582188	1.10388
LOC_Os05g33570	160.599	59.8345	98.2913	1.89597	0.690466	1.3091
LOC_Os03g16300	120.534		100.194	1.89592	0.562261	1.066
LOC_Os01g16020	106.581	32.3841	104.272	1.89565	0.570662	1.08178
LOC_Os07g28644	55.2009		49.0599	1.89564	0.547643	1.03813
LOC_Os03g62590	42.9886			1.89494	1.66352	3.15228
LOC_Os03g37060	42.102			1.89309	0.724724	1.37197
LOC_Os10g31250	44.4457			1.8914	0.855172	1.61747
LOC_Os11g43290	555.564	519.205	571.825	1.89105	0.660997	1.24997
LOC_Os07g15900	36.3265			1.89057	0.897187	1.6962
LOC_Os11g22080	289.047	36.9515	181.358	1.89025	0.706923	1.33626
LOC_Os01g42909	31.1765			1.88934	0.740381	1.39883
LOC_Os11g28750	171.402	61.0257	91.9296	1.88772	0.833662	1.57372
LOC_Os11g20610	30.2985			1.88615	0.728284	1.37365
LOC_Os07g08579	235.772	90.0809	169.866	1.88569	0.681017	1.28419
LOC_Os11g33349	29.6249			1.88454	1.02595	1.93345
LOC_Os09g15430			40.7568	1.8836	0.0893152	0.168234
LOC_Os02g17570	286.271	189.489	189.311	1.88318	0.779464	1.46787
LOC_Os07g23710	424.474	337.853	419.424	1.88304	0.801317	1.50891
LOC_Os11g27830	128.965	69.2677	117.237	1.88164	0.667836	1.25663
LOC_Os11g33340	29.6249			1.88162	1.0527	1.98079
LOC_Os03g35860	129.405			1.88143	0.618257	1.16321
LOC_Os09g32980	219.52			1.88109	0.712475	1.34023
LOC_Os04g38420	1449	952.481	1259.12	1.87948	0.7305	1.37296
LOC_Os10g14920	27.7475			1.87927	0.834376	1.56801
LOC_Os11g21820	137.804	70.9449	45.5546	1.87834	0.83514	1.56868
LOC_Os08g42650	35.3164			1.87802	0.803885	1.50971
LOC_Os11g23910	63.6572		69.3453	1.87733	0.510531	0.958434
LOC_Os04g44960	63.3609			1.87719	1.17401	2.20384
LOC_Os01g66060	35.3164			1.87682	0.67833	1.2731
LOC_Os02g07575	59.297		32.9213	1.87645	0.880991	1.65314
LOC_Os06g22530	30.4144			1.87625	1.09481	2.05414
LOC_Os02g09520	25.0263			1.87557	0.591105	1.10866
LOC_Os06g42460	57.8208			1.87452	0.932024	1.7471
LOC_Os09g15280	57.9718		25.2653	1.87394	0.691339	1.29553
LOC_Os07g10660	152.386	68.4664	129.669	1.87212	0.672587	1.25917
LOC_Os05g15180			228.993	1.87139	0.0264811	0.0495566
LOC_Os10g09900	26.9462			1.87119	0.878238	1.64335
LOC_Os02g14220	147.128	45.187	98.5461	1.87063	0.643872	1.20445
LOC_Os01g02670	141.318	71.1985	104.061	1.8706	0.767155	1.43504
LOC_Os03g03190	440.781	315.118	409.074	1.8704	0.619255	1.15825
LOC_Os08g27070	55.0251		30.5038	1.87038	0.751996	1.40651
LOC_Os02g36730	33.2005			1.86967	1.09652	2.05013
LOC_Os01g01620	263.43	176.525	228.526	1.86737	0.559591	1.04496
LOC_Os02g34840	38.7595			1.86598	0.758062	1.41453
LOC_Os11g30860	290.639	262.371	327.241	1.86581	0.655928	1.22384
LOC_Os05g32650	31.1765			1.8647	0.918887	1.71345
LOC_Os11g43060	98.6501			1.86443	0.936093	1.74528
LOC_Os05g26160	29.7159			1.86419	3.00159	5.59554
LOC_Os08g40540	52.6306	61.3893	45.0323	1.86281	0.953524	1.77624
LOC_Os04g49320			24.3393	1.86231	0.555819	1.0351
LOC_Os11g25490	221.82		118.572	1.8621	0.840011	1.56419
LOC_Os07g49080	546.25	483.856	527.823	1.86138	0.537947	1.00132
LOC_Os10g17040	59.8098		32.7083	1.86085	1.20717	2.24636
LOC_Os03g44860	634.584		715.082	1.86057	0.678994	1.26331
LOC_Os03g62950	45.7806			1.8604	0.598397	1.11326
LOC_Os08g25700	216.332	60.3014	138.394	1.86038	0.702863	1.30759
LOC_Os10g05500	61.1215		56.0717	1.86012	0.578585	1.07624
LOC_Os11g03870	50.0628			1.85962	0.980689	1.8237
LOC_Os03g41750			390.476	1.85894	0.0838671	0.155904
LOC_Os02g24470	26.8696		37.5382	1.85615	0.44043	0.817506
LOC_Os07g36500	193.788	76.4395	141.181	1.85536	0.672078	1.24695
LOC_Os01g54370	149.307	27.0288	73.7343	1.85532	0.804299	1.49223
LOC_Os11g30300	227.785	172.73		1.85528	1.74318	3.23409
LOC_Os03g06800	68.9145		47.5068	1.85484	0.723197	1.34141
LOC_Os04g58440	92.9516	76.6787	89.6801	1.85365	0.670265	1.24244
LOC_Os02g42134	257.421	106.624	192.773	1.85333	0.646981	1.19907
LOC_Os04g01930			98.2339	1.85285	0.0509798	0.0944581
LOC_Os10g26530	56.7066	33.3141	34.4374	1.85227	0.730226	1.35257
LOC_Os12g18320	280.986	151.854	437.33	1.85214	0.94063	1.74218
LOC_Os08g38490	86.672		51.5457	1.85197	0.747433	1.38423
LOC_Os08g27710	90.2271		71.157	1.85185	0.72032	1.33392
LOC_Os07g15310	26.6892			1.85093	0.692382	1.28155
LOC_Os07g26660	69.0815		25.1051	1.85072	0.904653	1.67426
LOC_Os06g25150	25.8313		31.2847	1.85072	0.483909	0.895581
LOC_Os11g21930	88.5412		70.6584	1.85041	0.931955	1.7245
LOC_Os10g41083	78.3925	29.7236	58.1502	1.85012	0.630644	1.16677
LOC_Os03g33890	117.647	36.4301	29.8972	1.84933	0.727834	1.34601
LOC_Os11g25750	26.2698		81.1987	1.849	0.430213	0.795464
LOC_Os03g28230			84.3905	1.84789	0.0236006	0.0436112
LOC_Os11g18961	53.0593	31.6102	24.3095	1.84786	0.920557	1.70106
LOC_Os06g22230	153.68	146.482	177.547	1.84753	0.674177	1.24556
LOC_Os04g35470	94.0886	50.9204	72.4302	1.84749	0.903175	1.6686
LOC_Os04g12589	129.553	53.6427	41.1258	1.84735	1.15741	2.13813
LOC_Os06g12070	58.1916			1.84691	1.05631	1.9509
LOC_Os11g30660	292.179	123.253	354.336	1.84595	0.572254	1.05635
LOC_Os01g58280	31.4454			1.84191	0.815911	1.50283
LOC_Os01g23680	132.512	63.0528	112.182	1.84075	0.668055	1.22972
LOC_Os06g27460	216.147	99.556	187.616	1.83998	0.624696	1.14943
LOC_Os05g24870	478.382		58.3864	1.83984	0.602187	1.10793
LOC_Os01g25040	86.2791			1.83915	2.46178	4.5276
LOC_Os02g52430	37.1349			1.83852	0.882741	1.62294
LOC_Os07g39130	38.0639		37.6353	1.83835	0.55545	1.02111
LOC_Os01g70630	236.513	219.224	264.381	1.83697	0.616395	1.1323
LOC_Os07g26650	69.0815		25.1051	1.83676	0.777469	1.42803
LOC_Os06g17940	170.744	43.122	98.2295	1.83654	0.725642	1.33267
LOC_Os04g08310			43.9999	1.83636	0.018301	0.0336072
LOC_Os10g24830	76.7467	35.0573	57.1986	1.83617	0.743956	1.36603
LOC_Os09g15450			260.317	1.83357	0.0164017	0.0300736
LOC_Os01g11520	51.2668	436.447	572.227	1.83328	0.692646	1.26981
LOC_Os09g36244	148.38	199.912	370.213	1.83194	0.335109	0.6139
LOC_Os12g16580	196.323	187.268	128.556	1.83182	0.604182	1.10675
LOC_Os04g48440	156.715	83.7285	127.806	1.83157	0.637416	1.16747
LOC_Os04g24960			23.9379	1.83095	0.381813	0.699082
LOC_Os04g24970			23.9379	1.83095	0.381813	0.699082
LOC_Os12g35940			81.3774	1.83044	0.234815	0.429815
LOC_Os07g05700	87.0746	41.7168	67.3902	1.83043	0.675109	1.23574
LOC_Os11g25870	54.0574		48.192	1.82965	0.616901	1.12871
LOC_Os02g07840	36.0461		33.1067	1.82907	0.756177	1.3831
LOC_Os01g27370	91.5469	34.4289	68.2063	1.82756	0.715602	1.30781
LOC_Os01g18320	603.753	481.03	653.914	1.82751	0.44723	0.817319
LOC_Os10g26540	56.7066		34.4374	1.82714	0.718289	1.31241
LOC_Os04g21450	93.2428	72.4216	98.5734	1.82602	0.73516	1.34242
LOC_Os06g33100	293.847			1.82558	0.92104	1.68143
LOC_Os12g02300	529.522	278.554	427.201	1.8254	0.689957	1.25945
LOC_Os01g07520	50.9256	31.7457	34.3193	1.82457	0.83058	1.51545
LOC_Os12g33110	153.198		286.077	1.82447	0.701069	1.27908
LOC_Os02g20660	373.583	402.578	325.963	1.82436	0.602558	1.09928
LOC_Os10g07470	33.5492			1.82419	0.637085	1.16217
LOC_Os11g40770	65.8416		44.3607	1.82316	0.704051	1.2836
LOC_Os07g34310	35.4404		27.0977	1.82308	0.666691	1.21543
LOC_Os05g46050	73.9078	24.7541	52.9461	1.82041	0.699525	1.27342
LOC_Os09g22080	485.544		388.375	1.81993	0.584796	1.06429
LOC_Os11g28570	47.6599			1.81986	0.702738	1.27888
LOC_Os08g39370	160.24	52.3697	155.538	1.81965	0.565698	1.02937
LOC_Os04g23470	401.434	335.986	400.055	1.81951	0.594191	1.08113
LOC_Os10g18390	84.9334	37.7824		1.81921	0.864979	1.57358
LOC_Os09g09690			31.4286	1.81891	0.298945	0.543752
LOC_Os06g20160	26.8696			1.81856	0.756468	1.37569
LOC_Os05g01400	78.3874			1.81711	0.621164	1.12872
LOC_Os02g42420	29.9642		51.517	1.81619	0.416362	0.756193
LOC_Os04g21040	188.151	96.2079	225.555	1.81572	0.475696	0.863729
LOC_Os03g40570	482.036	126.529	74.0382	1.81571	0.779333	1.41504
LOC_Os07g47220	221.239	152.28	165.228	1.81449	0.872818	1.58372
LOC_Os03g34150	39.1333		25.714	1.81418	0.7331	1.32997
LOC_Os12g32434			39.6411	1.81176	0.272436	0.49359
LOC_Os04g02360	94.505	41.7168	39.1218	1.81087	0.92391	1.67308
LOC_Os05g30300	43.6838		27.0977	1.81082	0.868485	1.57267
LOC_Os09g03260	214.889	532.324	678.928	1.81046	0.774947	1.40301
LOC_Os04g03150	47.2576	27.6869	63.1167	1.80862	0.581843	1.05233
LOC_Os02g33890	32.4952			1.80858	0.805261	1.45638
LOC_Os01g60190			88.8222	1.80851	0.0136153	0.0246234
LOC_Os11g15480	350.053	211.969	426.39	1.80716	0.502194	0.907547
LOC_Os05g34530	348.777	397.343	401.525	1.80708	0.604892	1.09309
LOC_Os07g32210	32.1886			1.80614	0.676996	1.22275
LOC_Os01g73020			28.5162	1.8058	0.47144	0.851325
LOC_Os05g31360			34.2263	1.80557	0.425896	0.768986
LOC_Os04g15990	97.3236			1.80524	1.02939	1.85829
LOC_Os07g34080	35.5613		44.8628	1.8047	0.493848	0.891245
LOC_Os04g38540	85.9738		56.3857	1.80426	0.616806	1.11288
LOC_Os12g10420			142.142	1.80396	0.134918	0.243388
LOC_Os06g48820	221.788	232.449		1.80325	1.17771	2.1237
LOC_Os04g24540	31.5896			1.80257	0.836973	1.5087
LOC_Os01g31240	380.936	349.288	404.427	1.80221	0.740141	1.33389
LOC_Os07g02420			107.877	1.80175	0.0619648	0.111645
LOC_Os05g23850		197.732	205.887	1.80145	0.919796	1.65697
LOC_Os07g04470	133.233	29.5629	112.372	1.80087	0.62285	1.12167
LOC_Os09g15380	93.9697	35.1683		1.80082	1.95218	3.51553
LOC_Os02g21420	87.6008		72.8562	1.8005	0.56318	1.01401
LOC_Os10g12440	471.512	468.28	524.576	1.80041	0.569643	1.02559
LOC_Os01g43660	972.893	547.784	1017.44	1.79962	0.491636	0.884758
LOC_Os08g21590	71.8735		42.3531	1.79919	0.742913	1.33664
LOC_Os11g22360	64.1554		46.1143	1.79882	0.662157	1.1911
LOC_Os12g26500	35.8157			1.79882	0.775537	1.39505
LOC_Os10g37580	52.173		39.1218	1.7974	0.617356	1.10964
LOC_Os10g19050	132.893	46.2582	320.875	1.79628	0.512009	0.919711
LOC_Os03g24550	63.8498			1.79545	0.814422	1.46226
LOC_Os03g37050	63.5384		45.2134	1.79497	0.596725	1.07111
LOC_Os01g22100	34.9961			1.79405	0.903343	1.62065
LOC_Os08g34860	305.275	236.54	305.604	1.79381	0.611136	1.09626
LOC_Os02g40920	228.201	127.571	212.554	1.79262	0.557563	0.999497
LOC_Os09g20170	163.717	74.1009	162.882	1.79111	0.59104	1.05862
LOC_Os04g07550	213.319	32.876	37.0525	1.79031	0.941871	1.68624
LOC_Os03g20760	367.679	237.432	356.918	1.78994	0.673557	1.20563
LOC_Os11g19270	70.0671	49.0524	63.6313	1.78909	1.17835	2.10817
LOC_Os02g42060	31.1765			1.78861	0.858045	1.53471
LOC_Os10g07210			27.0977	1.78722	0.508044	0.907985
LOC_Os10g02360			59.0096	1.78718	0.138815	0.248088
LOC_Os11g06580	28.7833			1.78619	0.576774	1.03023
LOC_Os11g22930	210.123	64.7667	261.303	1.78608	0.577975	1.03231
LOC_Os08g27080	136.552	56.692	68.0582	1.78573	0.830112	1.48235
LOC_Os01g18830	187.747		152.058	1.785	0.73762	1.31665
LOC_Os02g44490	102.647	57.0846	100.465	1.78454	0.599614	1.07003
LOC_Os08g29490	41.9778		31.2176	1.78342	0.642422	1.14571
LOC_Os08g06590	433.433	327.827	435.75	1.78338	0.77235	1.37739
LOC_Os02g29570	63.031	68.3085	60.636	1.78328	0.756591	1.34922
LOC_Os07g29320	40.4268			1.78306	0.67628	1.20585
LOC_Os11g18366	35.8966		49.8589	1.78288	0.513974	0.916353
LOC_Os04g16220	130.472		148.866	1.78266	0.697015	1.24254
LOC_Os07g01570			47.1334	1.78161	0.132018	0.235205
LOC_Os02g31970	1484.93	1213.01	1394.4	1.7816	0.607024	1.08147
LOC_Os06g36910			41.8986	1.78078	0.0615527	0.109612
LOC_Os08g07840	157.07	110.91	188.251	1.77989	0.615876	1.0962
LOC_Os10g18070	1262.11	1181.92	1115.18	1.77809	0.751486	1.33621
LOC_Os05g35420	41.9646			1.77612	0.894056	1.58795
LOC_Os01g52000	133.993	71.9388	116.589	1.77434	0.643619	1.142
LOC_Os08g10740	39.3805			1.77346	0.961494	1.70517
LOC_Os12g16610	83.4938			1.7713	0.666807	1.18112
LOC_Os11g35110	92.712	31.0834	62.4423	1.77042	0.657181	1.16349
LOC_Os12g37669			39.6411	1.77042	0.334993	0.593077
LOC_Os06g04630	175.359	82.4139	204.976	1.77039	0.519356	0.919463
LOC_Os09g06430	325.967	93.4696	213.044	1.76909	0.670246	1.18573
LOC_Os11g22960	31.9004		40.7269	1.76908	0.702192	1.24223
LOC_Os07g18320	51.1614			1.76906	0.532983	0.942878
LOC_Os04g16980	267.835	134.293	239.177	1.76898	0.611406	1.08157
LOC_Os11g34240	67.6		67.1149	1.76831	0.554895	0.981228
LOC_Os02g32070	81.6735	28.0287	43.9284	1.76773	0.806543	1.42575
LOC_Os01g34880	28.2688			1.76645	2.94887	5.20902
LOC_Os05g45690	187.572	67.2443	58.2452	1.76566	0.978328	1.72739
LOC_Os10g35740	49.7303		35.3857	1.76559	0.762442	1.34616
LOC_Os11g18110	81.4692		71.5084	1.7644	0.59961	1.05795
LOC_Os05g08210	215.015	191.171		1.76298	1.8488	3.2594
LOC_Os05g42400	40.711			1.76198	0.895738	1.57827
LOC_Os11g29540	31.0594			1.76195	0.642066	1.13129
LOC_Os03g28140	295.799	243.003	107.79	1.76166	0.616613	1.08626
LOC_Os10g26270	39.3805		42.6895	1.76104	0.546623	0.962624
LOC_Os12g11390	631.015	471.352	353.371	1.76097	0.843142	1.48475
LOC_Os07g17220	177.066	490.922	455.334	1.76047	0.854151	1.50371
LOC_Os07g42220	3824.3			1.75963	1.09448	1.92587
LOC_Os07g06000	29.6488		23.7271	1.75873	0.539384	0.94863
LOC_Os09g06520	184.884	69.038	111.487	1.75805	0.810027	1.42407
LOC_Os03g47390	158.859	49.3051	125.787	1.75793	0.74796	1.31486
LOC_Os02g07130	69.5551	34.1848	28.9742	1.75648	0.973379	1.70972
LOC_Os03g46230	29.7159			1.75634	1.11567	1.95949
LOC_Os10g26320	147.176		42.3531	1.75556	1.1128	1.9536
LOC_Os05g08440	50.6419	34.0354		1.75509	0.815768	1.43174
LOC_Os08g10910	108.275	38.8445	38.3461	1.75488	0.956334	1.67825
LOC_Os06g32980	70.4226	54.4843	88.0361	1.75462	0.533991	0.936949
LOC_Os01g47520	483.292	232.777	126.398	1.75271	1.24923	2.18954
LOC_Os03g13120	24.5499		24.3947	1.75267	0.603578	1.05787
LOC_Os07g29880	459.498			1.7526	0.590461	1.03484
LOC_Os09g17152	328.107	220.125	220.324	1.75257	1.13177	1.98351
LOC_Os04g28010	526.854	525.71	578.448	1.75253	0.557627	0.97726
LOC_Os07g08430	581.46	304.257	445.262	1.75243	0.741862	1.30006
LOC_Os01g39870			56.3988	1.75221	0.75593	1.32455
LOC_Os05g16030	186.927	69.6766	82.4508	1.75209	0.89397	1.56632
LOC_Os04g03960	134.329			1.7517	1.46549	2.5671
LOC_Os03g64219	161.32	63.4842	105.017	1.75134	0.743302	1.30177
LOC_Os07g05680	33.0002			1.7512	0.770329	1.349
LOC_Os01g48920	58.1748	31.3908	24.6632	1.75023	0.873604	1.529
LOC_Os02g17470	255.271	158.052	195.041	1.74915	0.770669	1.34802
LOC_Os05g15920	91.1032	38.3226	94.868	1.74907	0.738318	1.29137
LOC_Os06g46854	27.2924			1.74825	0.832153	1.45481
LOC_Os10g37280	226.265	129.116	132.405	1.74803	0.696649	1.21776
LOC_Os05g16540	185.073	81.4878	212.955	1.7476	0.492944	0.861469
LOC_Os09g34060			110.749	1.74737	0.0242458	0.0423664
LOC_Os02g17590	216.059	118.329	181.268	1.74715	0.672257	1.17453
LOC_Os10g25630			27.0977	1.747	0.543363	0.949257
LOC_Os08g22920	133.412	714.106	129.594	1.7464	0.580453	1.0137
LOC_Os12g07860	350.537	210.56	241.723	1.74637	0.606762	1.05963
LOC_Os02g39490	267.111	178.2	162.795	1.74604	0.957722	1.67222
LOC_Os01g33450	308.783	141.219	98.9703	1.74583	1.12698	1.96753
LOC_Os03g36684			66.5518	1.74554	0.436396	0.761748
LOC_Os04g20070	40.8744		50.8756	1.74544	0.634333	1.10719
LOC_Os11g29030	27.2894			1.74428	0.706107	1.23165
LOC_Os03g42220	362.032	151.057	298.87	1.74398	0.572328	0.998132
LOC_Os07g45269	733.926	433.639	561.171	1.74346	0.827594	1.44287
LOC_Os12g16590	79.2488	63.1242	32.1904	1.74337	0.73343	1.27864
LOC_Os01g11650	248.508		227.887	1.74231	0.693304	1.20795
LOC_Os09g21830	29.5882			1.74178	0.818611	1.42584
LOC_Os11g22390	252.782		191.862	1.74108	0.734316	1.27851
LOC_Os04g07790			128.535	1.74044	0.0460702	0.0801823
LOC_Os08g39890	401.706	247.393	345.041	1.74001	0.701653	1.22088
LOC_Os10g21574	24.2736			1.73964	1.13473	1.97402
LOC_Os02g43570	50.0628	58.3809	63.5295	1.73786	0.57355	0.996752
LOC_Os02g24380	51.1614		53.8401	1.73758	0.545083	0.947126
LOC_Os12g43330			151.43	1.73745	0.0586969	0.101983
LOC_Os02g46530	105.089	50.0661	43.9999	1.73718	0.816912	1.41912
LOC_Os01g65760	92.7569	34.4394	55.1342	1.73534	0.841182	1.45974
LOC_Os06g22590	48.2816	37.6949	48.9254	1.7351	0.535402	0.928977
LOC_Os12g20220	155.319		153.81	1.73435	0.591139	1.02524
LOC_Os07g15770	55.2009		48.7059	1.73385	0.761478	1.32029
LOC_Os06g17700	56.3129		32.9213	1.73358	0.885034	1.53428
LOC_Os11g13680	80.1775	25.598		1.73323	1.08359	1.87811
LOC_Os05g35000	52.2843		53.3421	1.73276	0.628245	1.0886
LOC_Os07g04670	40.4268		35.9766	1.73167	0.689105	1.1933
LOC_Os05g11860	64.3508		44.1081	1.73166	0.764162	1.32327
LOC_Os05g08100	48.2619	32.9547	48.6722	1.73096	0.40847	0.707045
LOC_Os12g17170	52.3934		29.5023	1.72991	1.15233	1.99343
LOC_Os02g11800	76.7075		134.881	1.72989	0.890747	1.5409
LOC_Os02g18810	491.057	222.843	425.831	1.72821	0.63635	1.09975
LOC_Os09g23820			38.2946	1.7272	0.679279	1.17325
LOC_Os08g36750	100.013	84.4773	68.4343	1.72718	0.721954	1.24695
LOC_Os09g39170			100.288	1.72679	0.103524	0.178764
LOC_Os03g39150	227.434	100.093	94.6905	1.72666	0.924784	1.59679
LOC_Os04g54710	52.2735		42.9586	1.72618	0.727659	1.25607
LOC_Os04g27550	37.3346		28.3909	1.72615	0.702609	1.21281
LOC_Os06g24750	108.528	46.7991	109.545	1.72605	0.575414	0.993196
LOC_Os01g53700	195.043	99.7613	62.65	1.72549	1.35958	2.34593
LOC_Os04g58350	78.198	32.6853	57.9449	1.72513	0.822195	1.4184
LOC_Os04g23650	65.9106	35.5115	42.3185	1.72483	0.836034	1.44202
LOC_Os07g25580	129.467	109.061	130.519	1.72423	0.836936	1.44307
LOC_Os01g61510	100.584	49.5703	72.7086	1.72201	0.703702	1.21178
LOC_Os07g43540	99.827	26.2162		1.72196	1.07484	1.85082
LOC_Os01g27730	35.947		24.0419	1.72193	0.595175	1.02485
LOC_Os03g26960	246.86	111.289	507.994	1.72092	0.444754	0.765388
LOC_Os06g13999	178.65	59.388	122.714	1.71885	0.772656	1.32808
LOC_Os04g23530	103.006		49.8589	1.71882	0.574776	0.987939
LOC_Os06g24120	38.8297		47.5683	1.71838	0.501118	0.861111
LOC_Os06g32840	309.114	228.936	319.998	1.71813	0.556434	0.956027
LOC_Os08g12910	54.5931	44.8427	51.3334	1.7176	0.631961	1.08545
LOC_Os02g15440	46.0822			1.71662	1.29225	2.21831
LOC_Os11g06500	447.957	48.2862	29.0757	1.71625	1.46595	2.51595
LOC_Os04g37500	27.7475			1.71604	0.851256	1.46079
LOC_Os06g25040	537.75	191.261	665.681	1.71562	0.618976	1.06193
LOC_Os03g39407	58.2159	39.2228	68.7221	1.71507	0.727883	1.24837
LOC_Os03g42430	60.1256		25.2692	1.71483	0.783906	1.34427
LOC_Os01g20040			24.3393	1.71452	0.549159	0.941541
LOC_Os02g29060	37.5071			1.71438	0.898344	1.54011
LOC_Os11g18000	61.6149		47.4698	1.71429	0.717565	1.23011
LOC_Os02g01350	33.2005			1.71252	0.694652	1.18961
LOC_Os11g25550	62.2359			1.71153	0.432832	0.740803
LOC_Os10g03880	53.9273		50.1611	1.71131	0.480599	0.822456
LOC_Os09g15480			61.2587	1.71106	0.0676533	0.115759
LOC_Os01g29190	671.35		717.922	1.7108	0.567087	0.970173
LOC_Os11g20710	43.5921		32.9213	1.71079	0.625692	1.07043
LOC_Os01g44220	734.315	265.675	522.062	1.71069	0.707833	1.21088
LOC_Os11g25260	764.258	562.364	708.555	1.71067	0.655996	1.12219
LOC_Os09g35580			100.972	1.71055	0.69451	1.18799
LOC_Os03g10260	105.335	76.6156	58.6938	1.71046	0.902305	1.54336
LOC_Os11g36360	52.2405		53.2383	1.71032	0.565837	0.96776
LOC_Os05g21200	153.899	56.5265		1.70975	1.8906	3.23246
LOC_Os05g22920	79.9843	115.78	26.0333	1.70774	0.743497	1.2697
LOC_Os08g11880	43.314		42.9607	1.70649	0.862127	1.47121
LOC_Os12g24250	139.437	66.5422	32.9213	1.70645	1.25779	2.14635
LOC_Os03g10280	248.777	216.803	263.897	1.7043	0.596338	1.01634
LOC_Os09g19270	510.735	41.9706	563.111	1.70389	0.789861	1.34584
LOC_Os11g25910	158.35	71.121	105.292	1.7037	0.810009	1.38002
LOC_Os01g45780	35.3164			1.703	0.740065	1.26033
LOC_Os12g33380	105.702	59.5075	97.0768	1.70271	0.705083	1.20055
LOC_Os03g31044	170.536	88.9033	118.782	1.70196	0.815467	1.3879
LOC_Os11g06159	593.461	688.475	731.908	1.70186	0.809194	1.37714
LOC_Os09g09950	45.8427			1.70159	1.9808	3.3705
LOC_Os08g39710	34.1693			1.70123	0.734837	1.25013
LOC_Os03g20260	25.3171			1.7002	0.832572	1.41554
LOC_Os07g22784	31.0095		40.7269	1.69967	0.619206	1.05245
LOC_Os05g23330	147.187	40.7569	236.326	1.69954	0.650385	1.10535
LOC_Os01g32540	92.4986	27.3287	87.7045	1.69924	0.761022	1.29316
LOC_Os09g21910	281.971	157.156	274.524	1.6987	0.819728	1.39247
LOC_Os05g15060	62.7862		89.0216	1.69817	0.540265	0.917464
LOC_Os07g19060	107.196	74.322	95.2274	1.69767	0.705592	1.19786
LOC_Os09g14470	107.685	75.7864	120.177	1.69627	0.635275	1.0776
LOC_Os10g40350	159.983	81.3181	105.277	1.69604	0.782555	1.32724
LOC_Os12g30080	36.9486			1.69593	0.917818	1.55655
LOC_Os09g06300	165.222	86.1878	113.94	1.6959	0.946774	1.60563
LOC_Os06g20180	25.485			1.69544	0.733985	1.24443
LOC_Os12g22750	182.206	36.469	132.969	1.6952	0.532098	0.902012
LOC_Os03g35849	237.691	143.889	291.66	1.69497	0.521722	0.884305
LOC_Os01g40410	66.091			1.6941	1.15625	1.95881
LOC_Os01g60880	281.324	189.245	231.39	1.69341	0.830224	1.40591
LOC_Os08g37605	259.878	227.523	168.393	1.69294	0.78892	1.33559
LOC_Os07g36600			32.9213	1.69273	0.779682	1.31979
LOC_Os07g44220	92.6096	49.5199	43.6143	1.69272	1.06846	1.80861
LOC_Os03g27750	40.4268			1.69177	1.07839	1.82439
LOC_Os09g09960	45.8427			1.69176	1.80947	3.06119
LOC_Os10g08006	126.83	100.614	59.5033	1.69065	1.08806	1.83953
LOC_Os03g09830	88.3141	37.0112	25.7051	1.69048	1.15651	1.95506
LOC_Os03g37800	67.4771			1.69007	0.739995	1.25064
LOC_Os11g33210	24.5484			1.68984	0.754147	1.27439
LOC_Os10g05510	61.1215		56.0717	1.68947	0.595339	1.00581
LOC_Os05g31220	42.9696		59.4048	1.68938	0.432677	0.730958
LOC_Os11g31430	132.061	70.9368	80.4788	1.68912	0.937459	1.58348
LOC_Os12g20010	812.316	515.479	627.103	1.689	0.666025	1.12492
LOC_Os09g23680	218.902		220.825	1.68891	0.795819	1.34407
LOC_Os09g06270	396.744	248.259	140.795	1.68874	0.723772	1.22226
LOC_Os10g16950	381.753	259.281	298.546	1.68873	0.335148	0.565975
LOC_Os05g45670	412.411	205.273	418.485	1.68835	0.567534	0.958196
LOC_Os09g08799	81.8889	84.8075		1.68809	1.0534	1.77824
LOC_Os03g42464	67.4579		23.7475	1.6877	0.909471	1.53491
LOC_Os05g32310	146.158	36.9515	103.511	1.68747	0.783684	1.32244
LOC_Os08g20492	91.7374	26.0647	78.1159	1.68713	0.617199	1.0413
LOC_Os11g06670	52.173			1.68683	1.1988	2.02218
LOC_Os06g15260	250.585	119.685	196.388	1.68661	0.686938	1.1586
LOC_Os07g40370			26.4581	1.68623	0.389812	0.657314
LOC_Os10g32190	37.9858		40.8403	1.68621	0.605449	1.02091
LOC_Os10g19080	57.8745			1.68602	1.01262	1.7073
LOC_Os01g29680	144.045	72.2588	139.977	1.68564	0.630169	1.06224
LOC_Os11g24530	763.012	383.41	543.46	1.68492	0.709959	1.19623
LOC_Os09g13030	47.7997		62.411	1.68441	0.470159	0.791941
LOC_Os06g40700	82.5691	30.7116	37.4487	1.68289	0.765602	1.28842
LOC_Os07g44230	92.6096	49.5199	43.6143	1.68278	1.06283	1.78851
LOC_Os05g18830	196.408	96.802	201.15	1.68194	0.64337	1.08211
LOC_Os11g16850	39.058		31.6456	1.68189	0.489321	0.822985
LOC_Os09g36020	630.901	331.377	460.558	1.68155	0.826435	1.38969
LOC_Os04g38780	94.2179	38.6448	35.3919	1.68151	1.06333	1.788
LOC_Os08g32840	57.8552	38.3934	90.3123	1.6815	0.669147	1.12517
LOC_Os06g24110	48.6273	35.8166	30.3122	1.68139	0.625423	1.05158
LOC_Os07g15040	42.3052		42.4531	1.68132	0.695068	1.16863
LOC_Os11g12080	103.512	57.8999	63.0693	1.67979	0.78684	1.32173
LOC_Os04g48180	203.442	81.3418	102.184	1.67915	0.771939	1.2962
LOC_Os11g30484	35.7004			1.67894	0.766572	1.28703
LOC_Os01g26100	46.1654			1.67876	2.34654	3.93929
LOC_Os02g15870	80.7193	35.4064	119.16	1.67868	0.488	0.819195
LOC_Os10g01730	249.484	131.491	175.815	1.67858	0.876767	1.47172
LOC_Os11g16660	203.293	85.0258	97.1382	1.67828	0.770921	1.29382
LOC_Os06g15010	28.154			1.6779	0.66448	1.11493
LOC_Os04g13080	98.9331	38.8704	69.0586	1.67767	0.781419	1.31096
LOC_Os05g16040	186.927	69.6766	82.4508	1.67727	0.885749	1.48564
LOC_Os08g09380	84.7488		57.6742	1.67708	0.489772	0.821387
LOC_Os06g10540	381.919		278.466	1.67703	0.629759	1.05612
LOC_Os01g09760	82.5067	28.8246	116.737	1.67701	0.532475	0.892966
LOC_Os10g18490	78.2669	36.9515		1.67688	1.34052	2.24788
LOC_Os04g25900	37.1082			1.67673	1.04311	1.74902
LOC_Os06g28610	255.798	132.431	168.568	1.67639	0.86768	1.45457
LOC_Os01g38730	179.039	56.9864	107.08	1.67618	0.719043	1.20525
LOC_Os09g01130	42.6881			1.67618	1.33317	2.23463
LOC_Os03g22440	37.968		25.1894	1.67591	0.728798	1.2214
LOC_Os11g20220	77.1841	28.0287	37.5382	1.67468	0.737705	1.23542
LOC_Os02g04350	190.529	164.224	236.162	1.67427	0.596705	0.999045
LOC_Os01g36229	33.068		42.3233	1.67413	0.600551	1.0054
LOC_Os06g14210	292.583	46.0039	52.0789	1.67401	0.812964	1.36091
LOC_Os03g27060	459.21	91.9805	215.097	1.67308	0.690137	1.15465
LOC_Os09g08100	51.0767		63.2406	1.67304	0.570352	0.954223
LOC_Os05g27960	161.86	28.0287	80.5314	1.67221	0.765451	1.28
LOC_Os10g33000	42.857		88.1832	1.67186	0.379285	0.634112
LOC_Os09g02320	64.3042	28.1204	60.5041	1.67178	0.645902	1.07981
LOC_Os06g05670	29.7159		24.3393	1.67155	0.716062	1.19693
LOC_Os04g50960	76.1245	52.7063	32.4065	1.67099	0.860055	1.43714
LOC_Os10g07564	85.1677		55.3403	1.67095	0.908591	1.51821
LOC_Os05g23980	129.483	54.456	58.4695	1.67057	0.8011	1.3383
LOC_Os12g20120	484.92	255.064	296.546	1.66987	0.711703	1.18845
LOC_Os11g32390	152.055	93.6114	111.928	1.66947	0.782077	1.30565
LOC_Os05g26210	382.92	168.452	248.415	1.66898	0.674109	1.12507
LOC_Os06g46140			25.2653	1.66896	0.428348	0.714894
LOC_Os12g11490	47.6674		28.69	1.66848	0.969775	1.61805
LOC_Os10g33874	830.068	449.845	661.577	1.66843	0.761974	1.2713
LOC_Os05g12740	48.4114	28.2065	83.5484	1.66822	0.450366	0.751308
LOC_Os11g21900	203.995	91.5442	125.249	1.668	0.712055	1.18771
LOC_Os10g34071	2299.93	1557.7	2179.56	1.66766	0.622023	1.03733
LOC_Os11g35100	92.712	31.0834	62.4423	1.66753	0.809449	1.34978
LOC_Os08g39800	66.4982	55.5057	75.985	1.6675	0.570474	0.951267
LOC_Os01g38960	152.838	69.3356	175.897	1.66726	0.55219	0.920643
LOC_Os10g01080	143.031	83.4541	156.557	1.66712	0.592439	0.987669
LOC_Os06g15580			403.726	1.66712	0.043043	0.0717577
LOC_Os01g10480	134.996	100.901	104.374	1.66653	0.715055	1.19166
LOC_Os05g16320	107.415	43.865	34.7495	1.66542	0.88068	1.4667
LOC_Os05g11390	435.961	377.519	457.731	1.66542	0.640904	1.06737
LOC_Os06g30600			27.7956	1.66538	0.42732	0.71165
LOC_Os08g25960	154.499	48.7934	125.652	1.66524	0.676323	1.12624
LOC_Os05g03430	75.0587			1.66519	1.32909	2.21319
LOC_Os12g24460	44.3888			1.66508	1.58159	2.63347
LOC_Os12g37660			39.6411	1.665	0.3517	0.58558
LOC_Os06g30880	78.8134	34.4819	39.1218	1.66484	0.888911	1.47989
LOC_Os08g03720	49.8893		60.9844	1.66457	0.480225	0.799371
LOC_Os11g23050	28.5425		80.69	1.66441	0.688048	1.14519
LOC_Os10g27980	30.1759			1.66429	1.00169	1.66709
LOC_Os09g14480	107.685	75.7864	120.177	1.66429	0.639854	1.0649
LOC_Os03g21100	78.5899	36.7434	65.0662	1.66339	0.746678	1.24201
LOC_Os01g23500	79.5168		75.5433	1.66286	0.452702	0.752782
LOC_Os07g06580	30.788			1.66249	0.980169	1.62952
LOC_Os08g25780			28.4264	1.66234	0.547547	0.910207
LOC_Os08g17760	33.9633			1.66102	0.819587	1.36135
LOC_Os05g15190			228.993	1.66092	0.0285714	0.0474547
LOC_Os04g17370	246.911	161.439	229.029	1.66056	0.685099	1.13765
LOC_Os03g33730	64.7863	31.3908	53.9135	1.65886	0.737763	1.22385
LOC_Os06g41830	112.75	74.429	98.4322	1.65881	1.39366	2.31181
LOC_Os06g41500			88.7588	1.65849	0.033654	0.0558148
LOC_Os02g34340	30.9186		27.5408	1.65831	0.790752	1.31131
LOC_Os09g28190	76.4745	89.0779	91.4172	1.65782	0.806311	1.33672
LOC_Os03g19870	46.9079		40.2771	1.657	0.704997	1.16818
LOC_Os02g13600	29.8439			1.65625	0.659791	1.09278
LOC_Os05g05650		500.623		1.65611	0.573529	0.949827
LOC_Os02g50760	452.454	217.425	322.467	1.65538	0.780806	1.29253
LOC_Os04g41710	100.506	36.033	67.4784	1.65533	0.720192	1.19216
LOC_Os01g53040	576.887	573.414	527.884	1.6552	0.781548	1.29362
LOC_Os07g24680	239.895			1.65517	0.773333	1.28
LOC_Os11g43370	158.746	75.4599	183.985	1.65509	0.619402	1.02516
LOC_Os05g34580	132.223	67.5937	37.5382	1.65474	1.77717	2.94075
LOC_Os04g38890	53.669		77.2461	1.6546	0.580034	0.959725
LOC_Os06g22160	32.4204			1.65428	0.710373	1.17515
LOC_Os07g44880	88.6701		49.0599	1.65413	1.01388	1.67708
LOC_Os10g32910	26.2698			1.65407	0.788974	1.30502
LOC_Os01g37325	163.778	114.05	94.9205	1.65347	1.01649	1.68075
LOC_Os07g23850	274.905	140.176	165.612	1.65347	0.903457	1.49384
LOC_Os01g47850	141.691	102.265	104.179	1.65326	0.847991	1.40195
LOC_Os03g32860	483.747	178.541	427.181	1.65292	0.618922	1.02303
LOC_Os09g35660	43.2061		75.4285	1.65236	0.426378	0.704529
LOC_Os10g18160			85.1878	1.65233	0.0315992	0.0522123
LOC_Os06g43470	62.4494	28.3356	41.8986	1.65228	0.757291	1.25126
LOC_Os07g04960	43.6838			1.65199	1.14157	1.88587
LOC_Os05g33360	284.077	85.0201	129.982	1.6514	0.70263	1.16032
LOC_Os08g39870	32.6611			1.65117	1.04818	1.73073
LOC_Os03g63990	118.625			1.65116	2.72233	4.49501
LOC_Os08g28350	55.6237	25.8616	42.7305	1.65103	0.715728	1.18168
LOC_Os07g25560	25.485			1.65083	0.859022	1.4181
LOC_Os10g42600	96.5214	48.3574	31.1021	1.65001	1.20442	1.9873
LOC_Os06g22150	52.8597		31.4286	1.6492	0.967726	1.59597
LOC_Os03g40690	212.174	113.974	222.198	1.64913	0.654794	1.07984
LOC_Os04g23410	437.187	77.8019	375.421	1.64895	0.671578	1.1074
LOC_Os02g25540	43.5498			1.64851	0.884346	1.45785
LOC_Os08g26100	186.798	151.902	200.575	1.64814	0.778466	1.28302
LOC_Os01g41950	164.047	105.481	86.9531	1.64807	0.733329	1.20858
LOC_Os01g53255			73.8885	1.64747	0.111709	0.184038
LOC_Os02g19780	65.9118	31.3908	36.0498	1.64678	0.920501	1.51586
LOC_Os02g18210	348.636	301.497	364.884	1.6466	1.2193	2.0077
LOC_Os04g11600	73.6673	30.5733	54.2862	1.64603	0.686694	1.13032
LOC_Os04g08700	136.476	26.7119	114.182	1.64532	0.626872	1.03141
LOC_Os06g27520	526.289	449.605	514.76	1.64504	0.648658	1.06707
LOC_Os08g41550			95.7612	1.64422	1.24638	2.04932
LOC_Os10g35310	47.2183		36.0498	1.64384	0.755075	1.24122
LOC_Os01g16690	529.273	686.253		1.64371	0.703321	1.15606
LOC_Os03g03180	440.781	315.118	409.074	1.64354	0.67724	1.11307
LOC_Os02g23823	179.339	70.0448	141.657	1.64341	0.733389	1.20526
LOC_Os08g28020	134.173	52.1681	71.494	1.64309	0.804918	1.32255
LOC_Os04g01140	76.5509	35.8891	29.1258	1.64228	1.25431	2.05992
LOC_Os05g40350	162.873		203.084	1.64218	0.590557	0.969803
LOC_Os01g24230			72.8562	1.64206	0.0556178	0.0913276
LOC_Os11g42140	25.0263			1.64163	0.878855	1.44275
LOC_Os09g15460			260.317	1.64138	0.014645	0.024038
LOC_Os11g29000	319.374	154.872	343.808	1.6411	0.574965	0.943573
LOC_Os09g06620	1923.1	1695.72	848.838	1.64094	0.885899	1.45371
LOC_Os11g11840	388.948	116.976	105.377	1.6395	1.02362	1.67823
LOC_Os12g10430			142.142	1.63921	0.111919	0.183459
LOC_Os06g44450	267.282	134.294	147.721	1.63878	0.917986	1.50438
LOC_Os08g32460	191.364	67.7905	148.294	1.63844	0.697845	1.14337
LOC_Os02g15380		108.742	190.841	1.63818	0.594339	0.973636
LOC_Os02g13730	49.0943		29.8242	1.63747	0.748008	1.22484
LOC_Os02g09820	27.7782			1.63744	0.793289	1.29897
LOC_Os06g17500	31.007			1.63699	0.925787	1.51551
LOC_Os01g17320	77.128	46.5538	65.044	1.63652	0.719706	1.17781
LOC_Os06g30230	87.2055	36.1584	90.4647	1.63624	0.989331	1.61879
LOC_Os08g38870	98.4758	31.9121	51.7648	1.63571	0.931264	1.52328
LOC_Os10g15270			113.601	1.63499	0.101691	0.166264
LOC_Os05g11150	188.878	94.527	161.263	1.63425	0.630119	1.02977
LOC_Os02g04400	61.1215	43.347	57.8697	1.63403	0.731223	1.19484
LOC_Os12g41070			242.871	1.63346	0.0665637	0.108729
LOC_Os02g17690	149.435			1.63252	1.04662	1.70862
LOC_Os06g16400	517.085	292.688	514.455	1.63248	0.58941	0.962202
LOC_Os03g34054	593.1	501.427	582.097	1.63226	0.64882	1.05904
LOC_Os02g22220	305.532	80.411	179.75	1.63225	0.798447	1.30327
LOC_Os04g12570	345.879	220.227	270.142	1.63199	0.780992	1.27457
LOC_Os06g29860	40.4795		42.7386	1.63145	0.598813	0.976937
LOC_Os12g36790	102.947	64.3815	440.543	1.62966	1.28874	2.1002
LOC_Os11g44420	33.0251			1.62868	0.867239	1.41245
LOC_Os02g17800	46.2677		36.7303	1.62867	0.714286	1.16334
LOC_Os06g33220	69.689	30.908		1.6278	0.9459	1.53974
LOC_Os03g16950	41.7741			1.62771	0.675732	1.0999
LOC_Os01g29040	60.7082	47.5925	48.7534	1.6275	0.650725	1.05905
LOC_Os01g53590	305.133		95.9575	1.62741	0.528557	0.860179
LOC_Os05g26200	382.92	168.452	248.415	1.62704	0.652933	1.06235
LOC_Os04g24350	86.2968	50.0494	85.1878	1.6266	0.5317	0.864864
LOC_Os06g30980	204.075		209.085	1.62653	0.490811	0.798318
LOC_Os10g32600	126.56	29.456	75.7071	1.62621	0.655086	1.06531
LOC_Os06g19120	71.9638	27.988	39.4293	1.62527	0.904111	1.46943
LOC_Os02g16960	301.806	195.912	207.414	1.62511	1.15933	1.88403
LOC_Os01g29790	62.4911	31.2189	24.3393	1.62494	1.44309	2.34493
LOC_Os06g29870	238.982		311.999	1.62456	1.51789	2.4659
LOC_Os05g08180	343.392	333.749	92.3293	1.62451	1.60792	2.61209
LOC_Os06g19110	71.9638	27.988	39.4293	1.62447	0.90402	1.46856
LOC_Os06g38810	91.7097	42.9112		1.624	1.29894	2.10948
LOC_Os12g33040			248.428	1.62363	0.112699	0.182981
LOC_Os12g01700	52.9873			1.62353	1.15591	1.87665
LOC_Os08g25450	756.331	750.923	665.548	1.62347	0.870881	1.41385
LOC_Os07g19140	346.27	212.722	357.823	1.62342	0.633617	1.02863
LOC_Os01g41960			346.584	1.62326	0.0438776	0.0712245
LOC_Os12g04690	92.4474	44.4368	38.1394	1.62318	1.009	1.63779
LOC_Os02g30750	69.9378	67.4018	75.8067	1.62274	0.650744	1.05599
LOC_Os07g29330	49.7326	25.3293		1.6225	0.952381	1.54524
LOC_Os07g24600	697.87	602.77	617.441	1.62166	0.627921	1.01827
LOC_Os04g27900	62.1871	38.5982	50.9555	1.62136	0.863844	1.4006
LOC_Os12g01630	201.88	124.724	195.754	1.62134	0.689884	1.11854
LOC_Os09g08060	71.4149		37.5382	1.62089	0.850021	1.3778
LOC_Os05g13660	37.968			1.62083	6.79636	11.0158
LOC_Os05g20370			214.79	1.62	0.115113	0.186482
LOC_Os09g02240	114.036	52.405	48.0941	1.61988	0.924449	1.4975
LOC_Os08g11450			37.5382	1.61978	0.241194	0.390681
LOC_Os09g29690	95.4544	50.7417	120.051	1.61951	0.597327	0.967378
LOC_Os04g33240	196.016	87.2533	130.046	1.61944	0.770115	1.24715
LOC_Os07g15860	68.3203	28.3781	63.367	1.6193	0.66776	1.0813
LOC_Os10g42580	2083.06	1749.07	1640	1.61908	0.856948	1.38747
LOC_Os04g57520	49.8008		31.2898	1.61889	0.737408	1.19379
LOC_Os04g11030	167.227	76.3861	109.24	1.61884	0.887926	1.43741
LOC_Os08g15360	25.2842			1.61877	0.860312	1.39265
LOC_Os04g25890	37.1082			1.61867	1.01563	1.64397
LOC_Os05g25660	216.691	114.79	301.238	1.61856	0.394451	0.638442
LOC_Os03g36630	37.1623			1.61827	0.774754	1.25376
LOC_Os08g11040		44.9778		1.6176	0.922816	1.49274
LOC_Os07g16890			39.898	1.61677	0.519247	0.839504
LOC_Os03g32730	251.233	168.486	229.568	1.61671	0.602819	0.974586
LOC_Os09g10650	54.0574			1.61657	1.13631	1.83692
LOC_Os05g13480	173.185	80.7244	167.507	1.61528	0.673071	1.0872
LOC_Os07g19130	346.27	212.722	357.823	1.61456	0.64012	1.03351
LOC_Os07g06030	61.4486	28.4684	65.5449	1.61453	0.694095	1.12063
LOC_Os01g23390	349.042	270.573	181.018	1.61408	0.705716	1.13909
LOC_Os06g17030	141.785	75.0027	89.8251	1.61398	0.64368	1.03889
LOC_Os06g34210	196.379	102.191	130.362	1.61384	0.748284	1.20761
LOC_Os08g02420	174.618	60.128	176.01	1.61335	0.692127	1.11664
LOC_Os03g43374	667.704	401.448	612.333	1.61279	0.661057	1.06615
LOC_Os05g09330			28.6615	1.61277	0.0718918	0.115945
LOC_Os10g26260	39.3805		42.6895	1.61253	0.618715	0.997695
LOC_Os03g36930	45.7842			1.61248	0.84508	1.36268
LOC_Os01g32730	193.16	95.1525	142.704	1.61177	0.819116	1.32023
LOC_Os01g56780	26.1858			1.61149	0.656817	1.05846
LOC_Os09g03400	193.681	94.6208	163.826	1.61102	0.698207	1.12482
LOC_Os11g09060	31.8846			1.61052	1.66734	2.68529
LOC_Os08g35100	239.726	161.639	238.529	1.61046	0.715805	1.15278
LOC_Os11g30240	177.276	175.42	162.59	1.61046	0.782132	1.25959
LOC_Os02g43340	296.993	223.909	255.066	1.6104	0.777778	1.25253
LOC_Os07g14220	789.958	450.784	675.779	1.61017	0.693142	1.11608
LOC_Os01g73530	366.914	225.628	361.371	1.61007	0.657388	1.05844
LOC_Os09g22180	26.8517			1.61004	0.779822	1.25554
LOC_Os11g31110	401.62	160.474	391.655	1.61004	0.682562	1.09895
LOC_Os08g31640	172.649	115.331	180.99	1.60964	0.606795	0.976722
LOC_Os12g17460	458.964	417.87		1.60939	1.63703	2.63461
LOC_Os05g03590	57.5422	27.9746	34.7729	1.60931	0.796584	1.28195
LOC_Os09g23790	27.7842			1.6087	1.89041	3.0411
LOC_Os02g34350	44.3481		38.4813	1.60719	0.771485	1.23993
LOC_Os11g35800	43.6838			1.60708	0.826973	1.32901
LOC_Os04g19770	888.33	321.331	755.003	1.60707	0.637732	1.02488
LOC_Os11g06660	52.173			1.6069	1.25619	2.01858
LOC_Os02g35240	45.3427			1.60656	1.21376	1.94997
LOC_Os08g17140			158.326	1.60621	0.612046	0.983075
LOC_Os04g11790	37.8481		29.5423	1.60579	0.645198	1.03605
LOC_Os01g08814	27.5431		25.7051	1.60572	0.739253	1.18703
LOC_Os10g08410			142.39	1.60558	0.133921	0.215021
LOC_Os03g28120	132.699	68.4664	72.8362	1.60524	0.800731	1.28537
LOC_Os08g31100	684.713		662.294	1.60515	0.698201	1.12072
LOC_Os01g28350	66.0319	48.3554	110.365	1.60512	0.568065	0.911815
LOC_Os05g22300	220.609	168.432	256.394	1.60505	0.441152	0.708073
LOC_Os10g16920	29.1335			1.60505	1.31396	2.10897
LOC_Os04g45130	62.6364	33.3141	48.3082	1.60488	0.763314	1.22503
LOC_Os06g38529	51.3916	25.3657	35.2298	1.60446	0.973948	1.56266
LOC_Os04g13350	70.6467	61.0405	93.8554	1.60433	0.625058	1.0028
LOC_Os10g04860	297.082	128.174	276.607	1.60388	1.42041	2.27817
LOC_Os03g52290	40.2181		33.3455	1.60379	0.777229	1.24651
LOC_Os05g07600			571.86	1.60363	0.0446019	0.071525
LOC_Os09g02830	43.2061		24.3393	1.60357	0.738713	1.18458
LOC_Os09g21960	304.182	243.131	268.24	1.6029	0.818575	1.31209
LOC_Os03g24210	60.0949	30.7116	36.5858	1.60271	0.869793	1.39403
LOC_Os03g46134	26.417		24.0736	1.60255	0.832155	1.33357
LOC_Os02g26600	464.084	402.106	476.216	1.60253	0.738331	1.1832
LOC_Os02g27740	100.874	83.8288	98.9731	1.6023	0.775635	1.2428
LOC_Os03g30600	41.7741		37.1571	1.6015	0.66282	1.0615
LOC_Os03g50760	25.525			1.60128	0.605537	0.969634
LOC_Os09g22190	26.8517			1.60118	0.783287	1.25419
LOC_Os09g15150	143.704			1.60056	0.807817	1.29296
LOC_Os11g27930	55.3036			1.60037	1.11453	1.78367
LOC_Os09g06540	501.79	49.9659	577.836	1.59959	0.649902	1.03958
LOC_Os10g25920	87.2055	47.1193	42.6895	1.59935	0.978216	1.56451
LOC_Os11g01660	243.964	122.516	179.851	1.59876	0.763253	1.22026
LOC_Os09g06770	282.505	204.161	206.514	1.59868	1.17532	1.87896
LOC_Os03g24780	38.137		24.4979	1.59814	0.793144	1.26755
LOC_Os04g19450	204.101	112.432	162.972	1.59746	0.770205	1.23037
LOC_Os02g17810	46.2677		36.7303	1.59726	0.700995	1.11968
LOC_Os05g30420	51.283		53.9243	1.59699	0.604502	0.965382
LOC_Os05g44260	37.2541	43.9951	88.0991	1.59617	0.645241	1.02991
LOC_Os08g30400	217.737	168.731	201.654	1.59509	0.65362	1.04258
LOC_Os10g22510	653.897	540.563	214.452	1.59446	1.63787	2.61151
LOC_Os03g13970	54.5703		31.9597	1.59443	0.915636	1.45992
LOC_Os01g43320	49.9976			1.59407	0.889111	1.4173
LOC_Os09g12759	105.747	46.3733	34.7729	1.59345	1.03819	1.65431
LOC_Os01g46830	80.2479	36.9515	56.0717	1.59319	0.699486	1.11442
LOC_Os04g50790	51.1954		60.8486	1.59317	0.576217	0.91801
LOC_Os12g03899	50.4259	99.9075	81.2321	1.59292	1.71674	2.73462
LOC_Os07g06060	258.339	142.93	228.5	1.59276	0.640043	1.01944
LOC_Os01g68980	271.302		255.594	1.59254	0.785345	1.25069
LOC_Os08g13680	160.639	151.651	296.188	1.59172	0.741889	1.18088
LOC_Os04g07400	188.856		50.0445	1.59064	0.780494	1.24149
LOC_Os11g39000	31.5896			1.5906	1.01966	1.62187
LOC_Os08g01590	130.767	69.3753	107.822	1.59042	0.781065	1.24222
LOC_Os11g11070	203.639	91.6933	77.4666	1.59032	1.04385	1.66005
LOC_Os02g34330	30.9186		27.5408	1.5902	0.815847	1.29736
LOC_Os03g14480			26.9922	1.58993	0.778799	1.23824
LOC_Os03g47079	170.089	98.7722	116.979	1.58981	0.780944	1.24156
LOC_Os12g05070	90.242	40.3107	133.823	1.58966	0.537634	0.854654
LOC_Os06g15240	51.9431		25.0383	1.58965	0.803933	1.27797
LOC_Os12g36210			130.083	1.58964	0.107349	0.170647
LOC_Os12g10530	249.223	156.824	253.759	1.58959	0.744341	1.1832
LOC_Os01g12180	387.473	266.153	231.421	1.58938	0.822338	1.30701
LOC_Os05g12340	54.4321	29.456	42.3531	1.58935	0.826557	1.31369
LOC_Os10g26460	63.5384		25.7051	1.58901	0.893489	1.41976
LOC_Os03g22750	51.2668		24.3393	1.5887	0.870309	1.38266
LOC_Os01g08240	472.986	32.5983	158.349	1.58819	1.42952	2.27034
LOC_Os09g15620			123.065	1.58719	0.0876482	0.139114
LOC_Os02g07730	38.8297			1.58715	0.796076	1.26349
LOC_Os08g10170	26.6248			1.58704	1.02134	1.62091
LOC_Os11g44850	34.1693			1.58614	0.734601	1.16518
LOC_Os02g10330	210.529	351.135	372.739	1.58591	0.887315	1.4072
LOC_Os04g28399	371.081	170.929	339.399	1.58577	0.721195	1.14365
LOC_Os06g21630	70.9306		49.3564	1.58571	0.52973	0.84
LOC_Os05g07940	424.257	398.258	345.45	1.5851	1.47586	2.33938
LOC_Os01g19930	66.479	56.0343	61.9368	1.58469	1.19219	1.88926
LOC_Os09g05020	621.88	227.79	684.94	1.58459	0.644453	1.02119
LOC_Os01g20900			24.4979	1.5844	0.600079	0.950764
LOC_Os08g42610	67.1891	52.2623	73.11	1.58417	0.806515	1.27766
LOC_Os10g35350	43.7267	25.992	56.431	1.58398	0.78413	1.24205
LOC_Os11g27470	656.68	517.149	635.844	1.58361	0.74963	1.18712
LOC_Os11g02210	105.46	45.816	119.285	1.5833	0.510719	0.80862
LOC_Os05g25560	31.007			1.58297	1.15575	1.82952
LOC_Os12g18590	31.4454			1.5829	0.690367	1.09278
LOC_Os04g43824	683.721	467.481	634.51	1.58264	0.716392	1.13379
LOC_Os08g15390	126.006	55.1315	88.9719	1.5826	0.909222	1.43893
LOC_Os07g48920	212.074	188.08	167.616	1.58251	0.932877	1.47629
LOC_Os01g69900	105.089	58.8834	54.2914	1.58242	1.10294	1.74531
LOC_Os11g04490	39.1985		24.113	1.5821	0.828699	1.31109
LOC_Os04g27520			87.9454	1.58208	0.934744	1.47884
LOC_Os09g01780			28.7094	1.58204	0.182354	0.288491
LOC_Os02g32360	28.1908			1.5816	0.987692	1.56213
LOC_Os01g69160	51.8375		34.7495	1.58153	0.73253	1.15852
LOC_Os07g04900	30.6607		56.117	1.58148	0.498727	0.788725
LOC_Os05g03600	57.5422	27.9746	34.7729	1.58135	0.79818	1.2622
LOC_Os03g29194	82.5526	42.28	45.9654	1.58133	0.776413	1.22776
LOC_Os03g22170	487.527	290.138	440.975	1.58116	0.653824	1.0338
LOC_Os02g21140	217.6	191.436	180.135	1.58103	0.800336	1.26535
LOC_Os02g44890	118.496	64.3815	88.8638	1.58075	0.707902	1.11902
LOC_Os05g07880			192.827	1.5807	0.00922685	0.0145849
LOC_Os05g20970	105.619	57.0053	68.6176	1.58053	0.924805	1.46168
LOC_Os01g34230	40.4268			1.58033	2.01662	3.18693
LOC_Os03g43779	118.194	57.9858	100.412	1.57989	0.73717	1.16465
LOC_Os06g36240	778.865	478.192	749.751	1.57918	0.561366	0.8865
LOC_Os09g25210	225.099	130.067	196.714	1.57885	0.714561	1.12819
LOC_Os06g39120	40.4268			1.5778	0.822667	1.298
LOC_Os05g28190	28.8472			1.57732	0.808333	1.275
LOC_Os10g17700	149.007	98.9149	164.505	1.57644	0.723452	1.14048
LOC_Os02g21460	42.6327			1.5764	0.863512	1.36124
LOC_Os09g24420	82.598	108.044	88.4115	1.5756	0.87656	1.38111
LOC_Os03g18030	36.6981		41.1738	1.57544	0.653318	1.02926
LOC_Os02g07628	35.0716		31.3237	1.57535	0.761004	1.19885
LOC_Os05g08590	47.0215			1.57531	1.3862	2.18369
LOC_Os08g09050	148.135	54.0907	166.993	1.57502	0.648822	1.0219
LOC_Os06g01920	39.069		54.2862	1.57467	0.543125	0.855245
LOC_Os06g13310	31.1765			1.57394	1.4012	2.2054
LOC_Os07g37570	81.0311	87.2841	88.3333	1.57337	0.731973	1.15166
LOC_Os01g33390	326.575	144.199	217.463	1.57334	0.773844	1.21752
LOC_Os05g43400	1012.1	610.769	1068.91	1.57322	0.827633	1.30205
LOC_Os11g19510	25.798		27.1928	1.57321	0.553373	0.87057
LOC_Os11g21860	536.38	597.873	592.404	1.57267	0.791093	1.24413
LOC_Os02g44130	226.485	42.6604	1178.67	1.57265	0.665515	1.04662
LOC_Os03g52970	176.755	94.1751	110.653	1.57232	0.81619	1.28331
LOC_Os04g20740	108.801	45.7666	107.304	1.5723	0.618154	0.971925
LOC_Os04g44940	348.493	311.633	295.345	1.57216	0.737483	1.15944
LOC_Os04g45500	40.4268		25.7051	1.57206	0.74282	1.16776
LOC_Os04g23180	33.0988		25.9365	1.57173	0.663309	1.04254
LOC_Os05g23300	80.0773	29.8859	69.1465	1.5715	0.601951	0.945965
LOC_Os07g06070	258.339	142.93	228.5	1.5702	0.646307	1.01483
LOC_Os04g23799	40.9103		42.1126	1.57017	0.729695	1.14574
LOC_Os11g23760	430.203	265.003	418.949	1.56997	0.661293	1.03821
LOC_Os03g16040	1231.28	1287.11	1272.56	1.56969	0.680189	1.06768
LOC_Os01g17250	60.2638	41.7155	88.452	1.56957	1.30606	2.04995
LOC_Os10g36900	47.2183	32.2162	63.9947	1.56934	0.64644	1.01448
LOC_Os11g16840			31.6456	1.56924	0.448532	0.703853
LOC_Os01g55240	32.227		43.7602	1.56893	0.486395	0.76312
LOC_Os02g51880	496.911	228.725	382.159	1.56876	0.753868	1.18263
LOC_Os03g50230	25.8873			1.56849	0.7055	1.10657
LOC_Os03g50240	25.8873			1.56849	0.7055	1.10657
LOC_Os02g30690	37.2541			1.56816	0.916686	1.43751
LOC_Os06g20590	292.47	316.26	190.835	1.56802	0.917665	1.43891
LOC_Os04g15580	26.6206			1.56801	1.23356	1.93422
LOC_Os06g36340	59.297	80.8132	106.928	1.56798	0.715241	1.12148
LOC_Os01g29160	48.4446			1.56788	0.983898	1.54264
LOC_Os11g11570	149.693	174.377	89.5	1.56781	0.961014	1.50669
LOC_Os12g20430	139.435		265.462	1.56779	0.85925	1.34712
LOC_Os05g11240			39.5668	1.56686	0.643214	1.00782
LOC_Os11g42330	512.397	540.463	533.777	1.5667	0.544789	0.853521
LOC_Os11g11050	79.937	86.9602	46.1525	1.56615	0.785893	1.23083
LOC_Os12g15880	511.202	407.975		1.56596	2.0692	3.24028
LOC_Os04g02280	253.366	140.647	206.6	1.56548	0.790563	1.23761
LOC_Os04g16400	47.4563		160.575	1.56537	1.04064	1.62898
LOC_Os08g18900	279.593	294.243	334.529	1.56501	0.721889	1.12976
LOC_Os08g21804	178.343	88.1798	139.786	1.56424	0.712041	1.1138
LOC_Os06g01960			733.897	1.56422	0.050371	0.0787913
LOC_Os06g51400	749.926	440.954	620.851	1.56411	0.739001	1.15588
LOC_Os08g26790			32.9213	1.56393	0.427582	0.668707
LOC_Os01g23600	170.043	66.5473	150.939	1.56349	0.715929	1.11935
LOC_Os04g02790	43.1305		36.066	1.5631	0.656536	1.02623
LOC_Os02g27710	91.1813	70.9027	87.7062	1.5628	0.67329	1.05222
LOC_Os05g09660	213.435	102.4	114.91	1.56241	1.10861	1.7321
LOC_Os12g41550			269.07	1.56234	0.0170902	0.0267008
LOC_Os02g20934	78.4357	31.8792	69.469	1.5622	0.641152	1.00161
LOC_Os06g13300	31.1765		29.8765	1.56216	0.394974	0.617012
LOC_Os07g40640	200.257			1.56209	0.852311	1.33139
LOC_Os03g39470	266.336	292.897	131.867	1.56175	0.682419	1.06577
LOC_Os06g38500	57.4896	32.3841	86.7768	1.56125	0.431934	0.674358
LOC_Os02g52440	37.1349			1.56124	0.974126	1.52084
LOC_Os08g22130	174.415	145.014	184.526	1.56113	0.676927	1.05677
LOC_Os04g24380	71.8077	54.3787	59.925	1.56107	0.97484	1.52179
LOC_Os02g26810			28.5162	1.56101	0.556162	0.868175
LOC_Os05g15700	32.6611			1.56049	0.755564	1.17905
LOC_Os01g17080	244.285	107.975	105.327	1.56009	1.02476	1.59872
LOC_Os07g14140	117.372	99.4425	131.968	1.55975	0.750437	1.17049
LOC_Os05g22770	73.6184	33.991	100.639	1.55949	0.464023	0.72364
LOC_Os11g21990	808.528	751.021	171.982	1.55885	0.908464	1.41616
LOC_Os05g31810			87.5526	1.55878	0.11301	0.176158
LOC_Os10g30809			29.5023	1.55848	0.491799	0.76646
LOC_Os06g17270	1115.2	469.055	507.608	1.55845	0.835514	1.30211
LOC_Os11g41940	39.8064		37.2823	1.55809	0.762457	1.18798
LOC_Os12g12710	37.2541			1.55768	0.789648	1.23002
LOC_Os09g04490	196.181	128.933	184.824	1.55757	0.641396	0.99902
LOC_Os04g30690	40.8467			1.55756	1.36395	2.12443
LOC_Os09g06290	396.744	248.259	140.795	1.55743	0.840973	1.30976
LOC_Os07g27280	93.6229	55.2021	73.2172	1.55717	0.72675	1.13167
LOC_Os02g27430	61.11		40.7269	1.55707	0.743921	1.15834
LOC_Os10g06520	40.4268	26.6267	45.6669	1.55699	0.678914	1.05706
LOC_Os06g25080	85.1604	26.571	65.7097	1.55664	0.673761	1.0488
LOC_Os04g03884	98.4878	54.1862	34.1521	1.55662	1.4564	2.26706
LOC_Os08g21920	167.12	130.99	144.307	1.55645	0.769964	1.19841
LOC_Os06g40080	64.8207	38.5338	52.7244	1.55604	0.781689	1.21634
LOC_Os11g05820	33.3507	27.136		1.55591	0.914001	1.4221
LOC_Os05g16800	52.3072	67.7664	64.3901	1.55579	0.59876	0.931547
LOC_Os04g12480	213.792			1.55568	0.531323	0.826566
LOC_Os11g32910	202.116	129.388	244.562	1.55567	0.641109	0.997355
LOC_Os02g48370	355.562	374.593	283.069	1.55529	0.872814	1.35748
LOC_Os06g21940	50.7904		46.8074	1.55518	0.731573	1.13773
LOC_Os01g29140	39.5975		32.5233	1.55504	0.718918	1.11795
LOC_Os06g35510	26.8696			1.55481	1.34712	2.09451
LOC_Os12g42700	89.9448	35.4019	56.4041	1.55475	0.744502	1.15752
LOC_Os03g08350	25.5784		31.4286	1.55459	0.728471	1.13247
LOC_Os11g32920	202.116	129.388	244.562	1.55454	0.640859	0.996241
LOC_Os06g20760	108.005	53.8035	72.293	1.55448	0.853811	1.32723
LOC_Os04g02330	50.0218		53.5951	1.55382	0.703468	1.09306
LOC_Os01g43290	38.5086		61.8775	1.5536	0.51836	0.805323
LOC_Os10g17840	65.1252	33.286	30.9422	1.55332	0.818419	1.27127
LOC_Os06g25240	69.9378	45.072	54.366	1.5529	0.800545	1.24316
LOC_Os04g03796	163.77	113.423	33.3803	1.55286	1.93191	3
LOC_Os08g34930	171.611	48.643	127.309	1.55197	0.640995	0.994807
LOC_Os08g10360	53.1468	25.8965	36.16	1.5517	0.779879	1.21014
LOC_Os09g12560	87.1277	28.2503	113.767	1.55133	0.56923	0.883062
LOC_Os11g25210	28.4748			1.55127	0.85868	1.33205
LOC_Os03g12690	55.4577	32.8514	43.7602	1.55119	0.814981	1.26419
LOC_Os08g24750	47.0215		28.5162	1.55057	0.754914	1.17055
LOC_Os11g45210	48.7198		50.5234	1.55011	0.850279	1.31802
LOC_Os04g13280	210.773	112.287	142.986	1.54953	0.888995	1.37752
LOC_Os12g14180	400.75	224.367	464.182	1.54929	0.593579	0.919626
LOC_Os04g31350			25.7051	1.54924	0.60698	0.940356
LOC_Os06g11690	61.4415	81.6962	59.0779	1.5491	0.732029	1.13399
LOC_Os05g39140	58.0266		48.5983	1.54908	0.863518	1.33766
LOC_Os06g15330	215.509	120.538	169.168	1.549	0.640806	0.992607
LOC_Os02g33730	375.163	205.228	294.51	1.54898	0.696398	1.0787
LOC_Os09g02570	93.5415		280.986	1.54889	0.386416	0.598516
LOC_Os03g35570	318.49	123.182	139.54	1.54762	1.07339	1.6612
LOC_Os04g30010	36.1655			1.54758	1.14368	1.76992
LOC_Os10g14210	527.976	322.617	410.763	1.54712	0.752154	1.16367
LOC_Os08g15530	69.0117		71.6868	1.54707	0.618113	0.956262
LOC_Os12g36820	129.731	55.4704	59.1235	1.54655	1.03459	1.60004
LOC_Os01g21190	36.9398			1.5464	1.15104	1.77997
LOC_Os11g25050	70.2514	37.0354	75.565	1.54615	0.687365	1.06277
LOC_Os11g24430			33.0353	1.54576	0.481216	0.743844
LOC_Os12g22220			31.0891	1.54571	0.432482	0.668491
LOC_Os04g45740	510.952	473.56	474.044	1.54562	1.04929	1.6218
LOC_Os04g47912	93.7826	41.5729	43.9999	1.54555	0.72864	1.12615
LOC_Os12g29830	138.211	77.5494	95.7292	1.54544	0.859679	1.32858
LOC_Os04g18170	157.751	74.2912	180.066	1.54519	0.61957	0.957357
LOC_Os04g11110	35.7004			1.54517	0.967403	1.4948
LOC_Os01g19880	357.916	387.642	517.059	1.5451	0.874027	1.35046
LOC_Os12g30190			208.824	1.54491	0.0452625	0.0699264
LOC_Os02g26850	204.04	103.34	109.664	1.54458	0.931746	1.43916
LOC_Os04g26750	301.872	423.729	559.074	1.54436	0.634153	0.979363
LOC_Os11g36350	52.2405		53.2383	1.54424	0.589567	0.910433
LOC_Os08g26110	186.798	151.902	200.575	1.54395	0.708007	1.09313
LOC_Os06g18000	59.7405		30.2992	1.54392	0.753465	1.16329
LOC_Os01g60630			24.3393	1.54375	0.488508	0.754135
LOC_Os03g43020	40.4268			1.54363	0.82391	1.27181
LOC_Os11g18970	53.0593	31.6102	24.3095	1.54352	0.852862	1.31641
LOC_Os12g29820	138.211	77.5494	95.7292	1.54348	0.85621	1.32154
LOC_Os07g14860	60.594	29.6408	65.8079	1.54345	0.773988	1.19462
LOC_Os02g17660	940.843	844.244	948.912	1.5434	0.678237	1.04679
LOC_Os03g29184	41.2205	29.3766		1.5432	1.10174	1.7002
LOC_Os05g18990	95.2282	42.7905	29.2018	1.54272	1.75146	2.70202
LOC_Os01g46020	139.467	70.8785	135.572	1.54228	0.648694	1.00047
LOC_Os09g07709			27.1467	1.54189	0.608243	0.937845
LOC_Os11g39030	25.6642			1.54184	0.929429	1.43303
LOC_Os07g11970	467.95	280.608	288.298	1.54126	0.93391	1.43939
LOC_Os02g33740	375.163	205.228	294.51	1.54108	0.700351	1.07929
LOC_Os03g19850	366.602	217.989	308.526	1.54074	0.742149	1.14346
LOC_Os03g06880	60.6549	32.1136	50.1249	1.54058	0.816806	1.25835
LOC_Os01g24849	84.3749	31.4983	81.0002	1.54025	1.1743	1.80871
LOC_Os12g03554	757.421	583.517	766.211	1.53979	0.596043	0.917783
LOC_Os11g31970	41.8919	28.3356		1.53978	1.08947	1.67755
LOC_Os07g32774	43.5921		24.4979	1.53955	0.878909	1.35313
LOC_Os12g14720	216.318			1.53942	2.17889	3.35423
LOC_Os11g22020	1064.03	1337.56	837.203	1.53929	0.72464	1.11543
LOC_Os01g09960	224.205	201.193	122.855	1.53923	0.964439	1.48449
LOC_Os02g15370	229.139			1.53907	0.992776	1.52795
LOC_Os03g48350	153.923	73.7778	698.004	1.53863	0.370214	0.569622
LOC_Os04g39489	902.137	750.383	873.842	1.53856	0.830539	1.27783
LOC_Os01g13270	583.639	383.387	643.65	1.53798	0.697743	1.07311
LOC_Os10g20500	39.5975		27.116	1.53756	0.742582	1.14176
LOC_Os09g09160	76.3004	28.0287		1.53735	1.05686	1.62477
LOC_Os11g30640	81.9074	36.1934	83.7471	1.53692	0.628121	0.965373
LOC_Os04g47450	38.0185			1.53665	0.932534	1.43297
LOC_Os02g32940	59.4271		44.6384	1.53658	0.771048	1.18477
LOC_Os10g28180	260.463	153.087	201.55	1.53655	0.780085	1.19864
LOC_Os03g13250	31.4572			1.53649	1.22009	1.87466
LOC_Os05g14810			31.8779	1.53603	0.133337	0.204809
LOC_Os07g14690	26.417			1.53559	0.886854	1.36185
LOC_Os05g39540	538.172	383.596	501.478	1.53541	0.760499	1.16768
LOC_Os03g41940	270.196	287.91	374.01	1.53519	0.954386	1.46516
LOC_Os12g03540	757.421	583.517	766.211	1.53428	0.547115	0.839427
LOC_Os03g45870	178.597	98.1138	124.287	1.53391	0.861136	1.3209
LOC_Os07g10930	69.5255	35.958	81.5845	1.53378	0.856265	1.31333
LOC_Os10g07966	37.7896		112.482	1.53312	0.347678	0.533032
LOC_Os07g37410	124.896	58.8834	63.367	1.53292	0.809694	1.2412
LOC_Os03g30980	317.17	205.908	319.483	1.53261	0.671824	1.02965
LOC_Os06g04800	38.8297			1.53252	1.34871	2.06692
LOC_Os03g37340	65.8254			1.53251	0.706351	1.08249
LOC_Os06g10470	50.437	29.456	50.7851	1.53235	0.691453	1.05955
LOC_Os11g34000	193.946	129.289	258.37	1.53195	0.631259	0.96706
LOC_Os12g22210			31.0891	1.5314	0.434566	0.665493
LOC_Os04g28260	81.808	26.9346	25.669	1.53068	1.27066	1.94497
LOC_Os07g16364	64.0577		33.7949	1.5303	0.944254	1.44499
LOC_Os06g01820	30.1853		27.852	1.53015	0.801957	1.22711
LOC_Os03g06835	198.173	61.1317	152.135	1.52994	0.849492	1.29967
LOC_Os08g11190	3612.98	384.877	2805.19	1.52989	0.796001	1.21779
LOC_Os06g24790	58.939		28.5693	1.52966	0.903184	1.38157
LOC_Os02g09810	27.7782			1.52962	0.88283	1.35039
LOC_Os07g37400	124.896	58.8834	63.367	1.52931	0.750385	1.14757
LOC_Os12g22460			26.6646	1.52911	0.0778647	0.119064
LOC_Os07g12440	127.585	58.5399	124.02	1.52901	0.716442	1.09545
LOC_Os05g19270	118.411	57.5314	83.1211	1.52884	0.835411	1.27721
LOC_Os04g03970	134.329			1.52835	1.63907	2.50508
LOC_Os09g19460	46.2998	29.6408	44.2398	1.52818	0.803497	1.22789
LOC_Os02g25980	67.3707		28.5162	1.52809	0.997139	1.52371
LOC_Os05g15690	29.1053			1.52745	1.60636	2.45362
LOC_Os03g26250	96.1624	62.5322	71.3224	1.52718	0.659515	1.0072
LOC_Os05g11230	73.4863	34.9929	34.7403	1.52703	0.832984	1.27199
LOC_Os02g47820	73.712		122.753	1.52668	0.651972	0.99535
LOC_Os12g20290	61.4765	68.3228		1.52664	1.73335	2.6462
LOC_Os12g34730	27.6351			1.52657	0.940605	1.4359
LOC_Os06g08230			134.92	1.52656	0.527069	0.804605
LOC_Os11g22250	551.876	288.184	523.089	1.5264	0.68665	1.0481
LOC_Os02g15360	229.139	134.907	207.177	1.52618	0.678244	1.03512
LOC_Os05g16570	66.0086	29.8696	69.0086	1.52557	0.651094	0.993288
LOC_Os05g31070	144.189	87.485	127.722	1.52544	0.729146	1.11227
LOC_Os03g46690	82.2434	51.7935	70.2427	1.5254	0.743188	1.13366
LOC_Os05g04229	51.5916	40.1165	25.3001	1.5252	0.907758	1.38452
LOC_Os07g02700	25.5248			1.52519	0.682576	1.04106
LOC_Os08g04360	439.734	297.557	231.694	1.52511	1.27009	1.93702
LOC_Os10g17710	149.007	98.9149	164.505	1.52501	0.689632	1.0517
LOC_Os10g18310	423.333	126.392	534.522	1.52494	0.549543	0.838022
LOC_Os08g10630	76.3004	41.7168	45.6669	1.52485	0.894949	1.36466
LOC_Os03g29200	82.5526	42.28	45.9654	1.52455	0.775542	1.18236
LOC_Os12g35290	98.2051	40.1292	153.802	1.5245	0.489415	0.746115
LOC_Os08g30480	154.961	120.832	182.098	1.52424	0.774374	1.18033
LOC_Os12g23890	116.442	44.3956	28.5313	1.52422	1.93195	2.94471
LOC_Os11g07840	33.6217			1.52408	0.867123	1.32157
LOC_Os09g17670	85.5357	53.0348	71.9106	1.52403	0.650407	0.99124
LOC_Os10g19342	93.6995	97.0809		1.52396	1.87295	2.85429
LOC_Os04g41090	166.375	135.107	131.869	1.52384	0.937906	1.42922
LOC_Os05g13710	182.379	110.625		1.52368	2.37283	3.61542
LOC_Os05g23600	43.5498	30.9921	40.9094	1.52342	0.904773	1.37835
LOC_Os11g22270	551.876	288.184	523.089	1.52336	0.67475	1.02789
LOC_Os01g37580	1055.57	1003.75		1.52325	0.760806	1.15889
LOC_Os11g40170	25.485		49.0599	1.52307	0.588083	0.895689
LOC_Os08g39330			463.885	1.523	0.767844	1.16943
LOC_Os12g01650	86.9953	40.3947	133.455	1.52285	0.526307	0.801487
LOC_Os02g27510	40.9207		37.1268	1.52258	0.700942	1.06724
LOC_Os12g11660			29.1258	1.52252	0.147519	0.224599
LOC_Os07g20160	120.647	69.4483	55.5867	1.52223	1.22689	1.86761
LOC_Os07g01370	79.1125	29.5783	70.4408	1.52218	0.718543	1.09375
LOC_Os03g37760	25.6342			1.52215	1.16384	1.77154
LOC_Os04g19190	35.7004		31.4286	1.52205	0.910157	1.3853
LOC_Os02g10350	411.108	300.043	448.733	1.52204	0.761862	1.15959
LOC_Os08g29360	58.4971	44.0014	72.2284	1.52193	0.938305	1.42803
LOC_Os12g06420	38.2627			1.52176	1.0097	1.53652
LOC_Os06g02720			32.4124	1.52141	0.449095	0.683258
LOC_Os04g21010	234.818	131.722	264.469	1.52131	0.676206	1.02872
LOC_Os03g19860	366.602	217.989	308.526	1.5212	0.746882	1.13616
LOC_Os11g17090	31.4153		33.3455	1.52119	0.75273	1.14505
LOC_Os06g35880	28.607			1.5211	0.826674	1.25746
LOC_Os02g21470	83.0919	35.2905	94.8853	1.52107	0.750228	1.14115
LOC_Os05g19040	44.0456		37.4607	1.52057	0.89473	1.3605
LOC_Os02g34990	216.293	160.512	120.745	1.5204	0.761003	1.15703
LOC_Os10g09920	56.4858		25.7881	1.52031	0.813522	1.23681
LOC_Os09g37300			62.6172	1.51994	0.476122	0.723679
LOC_Os01g40330	119.953	68.3782	183.729	1.51967	0.514759	0.782265
LOC_Os04g25870	52.6314		26.2023	1.51965	0.788348	1.19801
LOC_Os05g20129	256.832	182.708	88.4465	1.51946	0.764243	1.16123
LOC_Os03g20940	299.672		1046.22	1.5191	0.886841	1.3472
LOC_Os09g08540	106.546	53.0853	33.7655	1.51898	1.29202	1.96256
LOC_Os12g18840	296.431	220.608	237.058	1.51888	0.6977	1.05972
LOC_Os09g08910	242.481	104.76	53.8815	1.51876	1.94685	2.95678
LOC_Os03g06870	26.8696			1.51844	0.952078	1.44567
LOC_Os12g26100	42.045		37.1299	1.51837	0.748884	1.13708
LOC_Os09g15940			76.8409	1.51813	0.146072	0.221756
LOC_Os10g05040	160.923	52.5456	139.458	1.51805	0.631166	0.958139
LOC_Os05g30900	127.148	78.7201	109.366	1.51778	1.04653	1.5884
LOC_Os09g20620	1878.08	257.519	2182.25	1.51742	0.717473	1.08871
LOC_Os07g31230	139.746	78.0606	135.251	1.51741	0.728251	1.10506
LOC_Os04g24340	86.2968	50.0494	85.1878	1.51732	0.619854	0.94052
LOC_Os10g01710	99.7301	44.4868		1.51724	2.13402	3.23781
LOC_Os03g45350	101.342	46.5363	67.4983	1.51721	0.847035	1.28513
LOC_Os07g07580	318.478	228.81	356.241	1.51678	0.700193	1.06204
LOC_Os05g13470	173.185	80.7244	167.507	1.5167	0.671525	1.0185
LOC_Os07g30210	268.743	132.758	220.527	1.51662	0.703927	1.06759
LOC_Os05g45080	37.2541		24.6012	1.51655	0.821554	1.24593
LOC_Os11g14030	99.722	65.1129	87.727	1.51651	0.847828	1.28574
LOC_Os09g04430	24.1669			1.51639	1.29802	1.9683
LOC_Os09g03120	26.8696			1.51586	0.687133	1.0416
LOC_Os06g30450	39.4526	35.5115	39.8348	1.51582	0.418405	0.634227
LOC_Os10g11370	46.8491			1.5157	0.980949	1.48683
LOC_Os09g09619	102.395	98.0708	51.8377	1.51534	1.06085	1.60755
LOC_Os01g69930	163.121	84.2374	175.54	1.51533	0.64077	0.970977
LOC_Os11g15120	84.7081	29.4336	41.2786	1.51531	0.841702	1.27544
LOC_Os10g26030	88.472	27.988	55.5117	1.5152	1.05337	1.59607
LOC_Os09g30020	1879.16	1957.51	1978.93	1.51475	0.897062	1.35883
LOC_Os04g53150	1391.05	1069.35	1322.45	1.5146	0.920168	1.39369
LOC_Os12g03680	63.6681		60.6775	1.51443	0.637489	0.965434
LOC_Os08g44480	83.9797	38.9803	64.7454	1.51439	0.86172	1.30498
LOC_Os01g43430	223.571	159.43	173.292	1.51399	0.923903	1.39878
LOC_Os02g01830	85.6135			1.51397	1.09314	1.65498
LOC_Os11g18400	668.278	571.903	634.978	1.51392	0.766913	1.16104
LOC_Os02g32210	238.338	123.026	204.717	1.51374	0.769912	1.16545
LOC_Os10g26760	69.1016	35.5377	48.9619	1.51327	0.743996	1.12587
LOC_Os04g39740	53.4833		31.8709	1.51265	0.832287	1.25896
LOC_Os04g01780	249.693	181.379	196.421	1.51249	0.638929	0.966376
LOC_Os07g41750	121.676	44.3049	127.302	1.51243	0.635966	0.961854
LOC_Os11g20140			25.608	1.51212	0.632707	0.956729
LOC_Os06g33730			35.6207	1.51194	0.6496	0.982157
LOC_Os04g08400	196.525	120.269	145.093	1.51192	0.868888	1.31368
LOC_Os03g31544	76.3449	49.2959	61.2587	1.51175	0.871462	1.31743
LOC_Os10g34602	30.0349			1.51167	0.881663	1.33278
LOC_Os07g36560	76.5396	36.469	47.1334	1.51164	0.891341	1.34738
LOC_Os05g16750	33.4632			1.51146	1.67623	2.53356
LOC_Os11g09700	223.184	147.794	161.808	1.51126	0.873969	1.32079
LOC_Os05g41730	64.8207	32.3841	32.9213	1.51085	0.950848	1.43659
LOC_Os11g31920	502.412	537.05	495	1.51059	0.950074	1.43517
LOC_Os08g22540	657.943	501.66	532.164	1.51046	0.750079	1.13296
LOC_Os10g24750	1239.24	1738.43	1218.6	1.51044	0.764705	1.15504
LOC_Os01g20870	870.628	715.269	649.502	1.51039	0.880463	1.32985
LOC_Os03g53470	84.253	48.3574	50.1611	1.5102	0.923077	1.39403
LOC_Os02g18200	958.957	712.353	793.191	1.51018	0.752222	1.13599
LOC_Os03g41260	513.353	485.587	369.164	1.50995	0.784134	1.184
LOC_Os09g36030	630.901	331.377	460.558	1.50988	0.823316	1.24311
LOC_Os02g34190	58.5204	89.8005		1.50979	1.36688	2.06369
LOC_Os02g16740	28.281		34.022	1.50978	0.614822	0.928243
LOC_Os03g18620	82.6406	50.0661	68.1472	1.50919	0.879677	1.3276
LOC_Os12g12530	43.0176	25.0671	47.3908	1.50911	0.513911	0.775548
LOC_Os05g39150	58.0266		48.5983	1.50895	0.713592	1.07677
LOC_Os02g47160	82.6774	44.9426	89.6668	1.50852	0.71597	1.08006
LOC_Os09g04100	105.222	48.3574	73.9809	1.50833	0.848272	1.27948
LOC_Os06g40890	34.6981		30.2382	1.50832	0.756995	1.14179
LOC_Os01g70620	53.9273	26.6267	68.0403	1.50815	0.674176	1.01676
LOC_Os05g19250	253.822	117.336	128.714	1.50806	0.994567	1.49987
LOC_Os06g02970	54.4495			1.50806	0.835108	1.2594
LOC_Os11g31150			364.129	1.50794	0.714012	1.07669
LOC_Os07g09780	35.4004		35.0744	1.50772	0.711882	1.07332
LOC_Os02g50430	34.4923		96.0752	1.50771	0.383251	0.577833
LOC_Os04g28220	209.965	110.105	183.568	1.50733	0.721561	1.08763
LOC_Os07g29110	158.487	84.6963	136.886	1.50722	0.736658	1.11031
LOC_Os10g34520	151.382	65.6181	84.8919	1.50707	0.920473	1.38721
LOC_Os04g38660	127.585	88.3927	125.283	1.50677	1.00307	1.51141
LOC_Os07g28080	44.6757			1.50672	1.06056	1.59797
LOC_Os04g27420	479.203	323.798	534.874	1.5065	1.01997	1.53658
LOC_Os05g43180	32.6611			1.50645	1.06192	1.59973
LOC_Os08g14270	62.552			1.5064	0.799134	1.20381
LOC_Os04g51090			152.434	1.5064	0.64014	0.964307
LOC_Os05g28940	184.588	115.801	209.345	1.50633	0.528676	0.796362
LOC_Os04g05900	24.2022			1.50613	1.14466	1.72401
LOC_Os04g16410	37.3346			1.50573	1.11767	1.68291
LOC_Os02g27700	91.1813	70.9027	87.7062	1.50556	0.714218	1.0753
LOC_Os01g07470	207.191			1.5054	0.92053	1.38576
LOC_Os05g31380	163.854			1.50511	0.653081	0.982961
LOC_Os06g48600	396.063	149.911	273.613	1.50485	0.841114	1.26575
LOC_Os05g12330	54.4321	29.456	42.3531	1.50453	0.837062	1.25939
LOC_Os02g12300	65.5469	27.7297	55.3775	1.50436	0.675777	1.01661
LOC_Os04g41599	70.1147	25.598	66.3182	1.50434	0.641319	0.964761
LOC_Os07g04290	101.66	69.5339	66.5445	1.50416	0.80276	1.20748
LOC_Os12g28090			29.3656	1.50397	0.603049	0.90697
LOC_Os04g20180	355.05	192.64	391.91	1.50381	0.929813	1.39826
LOC_Os08g23460	37.2541		37.5382	1.50379	0.702575	1.05653
LOC_Os08g24770	62.9628	35.4064	45.6669	1.50353	0.642587	0.966148
LOC_Os06g10220	39.1169		40.0876	1.50326	0.629249	0.945927
LOC_Os06g29170	84.7659	31.7457	43.8491	1.50318	0.953893	1.43387
LOC_Os10g18360	305.237	184.34	293.575	1.50315	0.623396	0.937055
LOC_Os07g19070	372.259	201.348	315.975	1.50292	0.748767	1.12534
LOC_Os03g27940			24.6632	1.50261	0.474455	0.712919
LOC_Os12g19330	131.563	88.1965	310.557	1.50259	0.545103	0.819067
LOC_Os06g36260	34.1693		35.9918	1.50238	0.865442	1.30022
LOC_Os03g24320	73.8308	43.0499	96.9428	1.50229	0.648225	0.973822
LOC_Os11g45720	38.8894			1.50212	1.16523	1.75031
LOC_Os05g12700	66.89	35.0981	53.5206	1.5021	0.744502	1.11832
LOC_Os11g11650	256.134	128.671	190.133	1.50181	0.88935	1.33564
LOC_Os02g04000		83.6091	55.7948	1.50179	0.649214	0.974982
LOC_Os11g16350	342.742	261.112	296.268	1.50162	0.834489	1.25309
LOC_Os10g17489	146.226	70.5691	119.114	1.50162	0.809543	1.21562
LOC_Os04g07580	38.0185			1.50161	0.945726	1.42011
LOC_Os01g11750	86.5482	57.5515	74.2196	1.50157	0.768886	1.15454
LOC_Os10g29740	40.4194			1.50156	0.810504	1.21702
LOC_Os11g32130	41.394			1.50148	1.18418	1.77803
LOC_Os02g22300	903.34	536.509	845.556	1.5014	0.682802	1.02516
LOC_Os04g08390	140.997	71.0152	66.4321	1.50131	1.07525	1.61429
LOC_Os02g24730	411.402	224.313	408.898	1.5013	0.686153	1.03012
LOC_Os05g01840	130.87	95.9899	49.6084	1.50121	0.936176	1.4054
LOC_Os01g29090	47.6195	28.1561	29.3068	1.50099	0.787073	1.18139
LOC_Os12g05960	110.747	51.876	143.49	1.50097	0.536337	0.805028
LOC_Os10g09990	100.818	89.815	86.7768	1.50056	1.05955	1.58992
LOC_Os07g32950	55.6722		33.241	1.50052	0.798266	1.19781
LOC_Os12g18410	35.9755			1.50018	0.797558	1.19648
LOC_Os10g22680	26.8696			1.5001	0.832819	1.24931
LOC_Os01g64240	40.4194			1.5	1.06233	1.59349
LOC_Os06g43160	449.662	310.808	623.075	1.49998	0.519883	0.779813
LOC_Os02g40080	88.9957	36.9515	95.713	1.49945	0.775095	1.16222
LOC_Os09g10950			212.972	1.49932	0.127827	0.191653
LOC_Os03g24310	73.8308	43.0499	96.9428	1.49915	0.645225	0.967289
LOC_Os12g06464	84.4571	48.3574	134.424	1.49904	0.447319	0.670551
LOC_Os10g28430	219.247	150.461	175.879	1.4988	0.994779	1.49097
LOC_Os03g29222	430.95	103.432	241.679	1.49871	0.618973	0.927662
LOC_Os02g43580	105.621	52.2051	99.9078	1.49859	0.674382	1.01062
LOC_Os08g15920	1695.64	1709.34	1413.08	1.49834	0.940283	1.40887
LOC_Os03g32210	135.713	68.9124	110.868	1.49828	0.721807	1.08147
LOC_Os09g08170	124.284	85.2015	99.1829	1.49802	0.749101	1.12217
LOC_Os06g41320	108.976	62.4679	80.0943	1.49799	0.909778	1.36284
LOC_Os11g22940	591.169	562.45	601.212	1.49776	0.697872	1.04525
LOC_Os12g28080			29.3656	1.49765	0.60632	0.908054
LOC_Os07g34430	116.302	56.3779	109.951	1.49751	0.759303	1.13706
LOC_Os03g57270	38.8297			1.49741	0.867947	1.29967
LOC_Os02g29980	24.9652			1.49737	0.643856	0.964093
LOC_Os08g15350	25.2842			1.49708	0.943745	1.41286
LOC_Os02g02060	276.75	172.174	144.434	1.49641	1.53423	2.29584
LOC_Os10g08730	89.4016	57.5515	96.452	1.49637	0.776149	1.16141
LOC_Os09g30030	1879.16	1957.51	1978.93	1.49634	0.850609	1.2728
LOC_Os09g04995	140.332	48.1249	110.513	1.49606	0.716229	1.07152
LOC_Os12g07370	76.0051	47.2367	28.4772	1.49531	0.79422	1.18761
LOC_Os05g31120	25.1771		33.3354	1.49513	0.850612	1.27178
LOC_Os06g15820	82.9063	26.571	67.5331	1.49511	0.560393	0.837847
LOC_Os11g06510	447.957	40.0789	56.7351	1.49491	1.00056	1.49574
LOC_Os10g31560	35.4404		25.7051	1.49449	0.918605	1.37285
LOC_Os04g40279			25.7051	1.49447	0.735524	1.09922
LOC_Os07g42800	76.8326	33.1249	70.8938	1.49416	0.651304	0.973155
LOC_Os07g30190	35.0716		32.9213	1.49377	0.837989	1.25176
LOC_Os06g46560	665.452	526.608	693.677	1.49334	0.893683	1.33457
LOC_Os10g28810	25.485			1.49298	0.934481	1.39516
LOC_Os05g30310	157.09	33.3141	82.2797	1.49263	0.640416	0.955901
LOC_Os10g08980	162.623	196.408	95.1411	1.49257	0.982598	1.46659
LOC_Os01g27660	28.7437	29.2096	41.4478	1.49243	0.820899	1.22513
LOC_Os09g24840	39.8064		47.6185	1.49231	0.604949	0.902773
LOC_Os01g64510	215.56	127.88	211.55	1.4922	0.721776	1.07703
LOC_Os06g04940	37.2541	36.9515	102.682	1.49215	0.889002	1.32653
LOC_Os10g07320	295.759	91.6074	201.911	1.49196	0.749173	1.11774
LOC_Os01g25300			49.6344	1.49196	0.0729506	0.108839
LOC_Os10g25270	355.933	201.787	182.32	1.49145	0.962911	1.43614
LOC_Os08g33520	912.367	904.571	658.834	1.49117	0.975917	1.45526
LOC_Os12g10350	135.657		96.9679	1.49087	0.467343	0.696747
LOC_Os09g04460	74.6306	33.8838	32.9213	1.4905	1.05791	1.57681
LOC_Os12g11530	34.7885		33.6308	1.49016	0.651856	0.971368
LOC_Os01g73210	31.5338			1.4901	1.02448	1.52657
LOC_Os01g19330	25.0903		44.4978	1.49007	0.549401	0.818648
LOC_Os01g01100	43.2051		42.8655	1.48985	0.650793	0.969587
LOC_Os04g43190	127.225	73.4849	97.7088	1.48983	0.794241	1.18329
LOC_Os11g29980	197.566	63.5508	90.4029	1.48958	1.15555	1.72129
LOC_Os03g32020	137.82	29.7541	75.5597	1.48958	0.941582	1.40256
LOC_Os05g15810		46.9924		1.48951	0.618671	0.921519
LOC_Os12g09480			1859.15	1.48951	0.109099	0.162504
LOC_Os02g17340	46.0449		37.5536	1.48898	0.760212	1.13194
LOC_Os04g27620	39.5975	46.0753	43.5344	1.48848	1.05442	1.56948
LOC_Os02g47890	30.9186			1.48838	1.78563	2.65769
LOC_Os07g36310	314.07	181.219	294.531	1.48824	0.782935	1.16519
LOC_Os11g14210	127.189	75.8178	116.55	1.48781	0.779048	1.15908
LOC_Os10g10334			76.6882	1.48775	0.307983	0.4582
LOC_Os10g13940	41.2039			1.48759	0.996544	1.48244
LOC_Os03g39520	131.981	69.1255	83.4035	1.48737	0.74352	1.10589
LOC_Os12g06360	253.741	145.607	198.152	1.48733	0.79806	1.18698
LOC_Os01g11030	285.373	341.92	305.904	1.48721	0.687233	1.02206
LOC_Os12g20460	144.443	103.997	163.633	1.48719	0.851418	1.26622
LOC_Os08g35300	162.306	96.123	389.549	1.48698	0.680649	1.01211
LOC_Os12g08110	55.6996	35.4064		1.48694	1.31738	1.95886
LOC_Os03g42010	109.266	47.941	54.7198	1.48674	0.903675	1.34353
LOC_Os07g10940	69.5255	35.958	81.5845	1.48671	0.705421	1.04876
LOC_Os01g65169	94.635	57.9435	99.3947	1.48667	0.732854	1.08951
LOC_Os10g38750	524.66	250.146	309.036	1.48664	0.704658	1.04758
LOC_Os11g01650	243.964	122.516	179.851	1.48599	0.781746	1.16167
LOC_Os04g35690	38.3195		32.7126	1.48599	0.763832	1.13505
LOC_Os06g39030	50.437			1.48552	0.949643	1.41071
LOC_Os02g20690	45.9033		38.2944	1.48541	0.94921	1.40997
LOC_Os12g32219	83.7955	46.9924	86.2815	1.48526	0.725835	1.07806
LOC_Os05g24850	478.382	269.552	292.001	1.48524	0.78276	1.16258
LOC_Os02g45570	250.666	124.615	210.525	1.48517	0.727981	1.08118
LOC_Os11g05070	141.277	119.639	133.959	1.48477	0.707044	1.0498
LOC_Os09g25890			47.1146	1.48444	0.250042	0.371173
LOC_Os04g19870	368.597	130.383	159.9	1.48424	0.73592	1.09228
LOC_Os05g23470	167.908	76.2894	247.632	1.48389	0.425716	0.631718
LOC_Os08g22890	603.479	714.106	624.277	1.48387	0.693217	1.02864
LOC_Os02g26590	181.947	99.218	155.525	1.48337	0.690683	1.02454
LOC_Os02g52980	233.959	161.336	175.939	1.48299	0.887933	1.3168
LOC_Os12g43510			74.1284	1.48285	0.166812	0.247356
LOC_Os04g05710	29.3894			1.48279	1.17872	1.74779
LOC_Os03g39129	74.2757	34.1126	60.7479	1.48274	0.762246	1.13021
LOC_Os11g47740	140.927	100.867	181.94	1.48262	0.600719	0.890639
LOC_Os05g09670	213.435	102.4	114.91	1.48258	0.970652	1.43907
LOC_Os07g30920	36.8656		44.4042	1.48255	0.843745	1.25089
LOC_Os03g39110	74.2757	34.1126	60.7479	1.48217	0.76291	1.13076
LOC_Os10g25850	34.7968			1.48199	1.03499	1.53384
LOC_Os10g20660	94.0699	66.2733	73.684	1.48198	0.709278	1.05113
LOC_Os11g31490	408.799	345.973	403.213	1.48183	0.797336	1.18152
LOC_Os08g12250	175.483	108.104	141.451	1.48151	0.707328	1.04791
LOC_Os06g19030	273.369	171.823	251.065	1.4814	0.760806	1.12706
LOC_Os12g25570	31.1765			1.48138	1.09802	1.62658
LOC_Os04g28060	176.626	90.7351	156.148	1.48136	0.762208	1.1291
LOC_Os01g37820	954.16	789.716	945.485	1.48105	0.730829	1.08239
LOC_Os11g18730			240.054	1.48085	1.24124	1.8381
LOC_Os06g33660	88.8929	47.7073		1.48074	1.33806	1.98132
LOC_Os08g41370	100.008	46.1402	60.1968	1.48014	0.917398	1.35788
LOC_Os12g19590	313.314	210.943	288.65	1.4799	0.749412	1.10905
LOC_Os06g41229	95.5171	59.9596	48.907	1.47987	0.863063	1.27722
LOC_Os01g45380	110.194	57.4847	80.3385	1.47957	0.786588	1.16381
LOC_Os04g07590	93.4016	94.2226	83.4585	1.47916	1.08509	1.60502
LOC_Os03g36270	219.476	356.806		1.47876	2.22319	3.28755
LOC_Os04g50164	50.024	28.0287	37.1133	1.47832	0.908731	1.3434
LOC_Os10g15250			59.7147	1.47816	0.175941	0.26007
LOC_Os11g27630	126.097	72.2145	103.021	1.47814	0.669941	0.990267
LOC_Os03g37900	191.887	191.052	217.444	1.47784	0.986951	1.45856
LOC_Os05g21240			43.9999	1.4776	0.230005	0.339855
LOC_Os01g39910	41.2768		30.5885	1.47754	0.76108	1.12453
LOC_Os03g45670	48.1965		28.4707	1.47746	0.882362	1.30366
LOC_Os03g33860	269.049	82.4411	178.382	1.4772	0.814722	1.20351
LOC_Os09g26250	130.364	83.9288	271.701	1.47681	0.431457	0.637179
LOC_Os06g20640	66.6948		54.2914	1.47674	0.85325	1.26002
LOC_Os06g05840	260.543	309.594	188.27	1.47655	0.617512	0.911784
LOC_Os12g14910	85.6788	44.0564	57.7411	1.47636	0.857436	1.26588
LOC_Os12g28065	72.4121	32.3841	39.1218	1.47635	0.828605	1.22331
LOC_Os09g26090	211.572	146.792	309.889	1.47633	0.490754	0.724514
LOC_Os05g23590	43.5498	30.9921	40.9094	1.47614	0.942254	1.3909
LOC_Os01g60130	335.294	262.271	337.891	1.47608	1.29328	1.90898
LOC_Os03g42000	109.266	47.941	54.7198	1.47595	0.912807	1.34726
LOC_Os04g20000	238.508	168.183	163.526	1.47592	0.899677	1.32785
LOC_Os10g03110	388.896	133.778	204.282	1.47576	1.15299	1.70154
LOC_Os08g31250	60.7784	35.134	40.7269	1.47575	0.989389	1.46009
LOC_Os01g26080	86.5708	34.788		1.47533	1.72108	2.53917
LOC_Os04g24670	43.3759		35.0728	1.47516	0.713109	1.05195
LOC_Os02g34140	64.8587	30.7786	63.6835	1.47465	0.643514	0.948957
LOC_Os08g35990	66.1267	35.4064	51.6751	1.47452	0.774131	1.14147
LOC_Os06g27680	453.247	392.988	396.1	1.47446	0.70764	1.04339
LOC_Os10g34960	24.7392			1.47445	1.21385	1.78976
LOC_Os08g40380	25.0049			1.47441	1.08053	1.59315
LOC_Os01g25630	40.2547			1.4744	0.963736	1.42093
LOC_Os10g21850	182.21	80.7112	146.109	1.47438	0.682759	1.00664
LOC_Os10g24170	41.6102	32.6572	25.5247	1.47433	0.867271	1.27865
LOC_Os10g15240			84.7343	1.47422	0.371861	0.548206
LOC_Os02g09880	27.9933			1.47382	1.17736	1.73522
LOC_Os05g39220	50.437	25.2507	67.1149	1.47343	0.614482	0.905397
LOC_Os10g37640	135.756	65.6181	115.739	1.47341	0.748918	1.10346
LOC_Os12g04350	81.2109	45.2209		1.4734	4.43585	6.5358
LOC_Os02g31060	115.621	107.759	126.114	1.4734	0.838239	1.23506
LOC_Os07g25620	58.9483	25.2507	59.6852	1.47335	0.701755	1.03393
LOC_Os03g12260	203.415	148.641	166.548	1.4733	1.08788	1.60278
LOC_Os03g13240		66.0111		1.47321	0.612022	0.901639
LOC_Os01g34010	101.05	99.7219	35.3324	1.47317	1.11971	1.64952
LOC_Os02g12640	44.0456			1.47251	0.786509	1.15814
LOC_Os10g14220	527.976	322.617	410.763	1.47225	0.754071	1.11018
LOC_Os11g28330	191.651	134.953	190.683	1.4721	0.869772	1.2804
LOC_Os02g57580	24.293			1.47194	1.24257	1.82899
LOC_Os08g03970	126.463	95.7832		1.47192	2.49265	3.66898
LOC_Os07g16900	43.3759	85.2009	111.306	1.47163	0.774538	1.13983
LOC_Os03g17720	400.383		436.531	1.47162	0.774281	1.13945
LOC_Os09g02330	24.7392		32.9213	1.47159	0.697125	1.02588
LOC_Os10g18380	84.9334	37.7824		1.47151	1.37684	2.02603
LOC_Os06g36410	66.0886	32.736	221.69	1.47147	1.03795	1.52732
LOC_Os10g25260	200.897	94.791	115.498	1.47113	1.01668	1.49568
LOC_Os05g50190	483.525	288.784	511.291	1.47107	0.670025	0.985657
LOC_Os01g18640			368.669	1.47097	0.169642	0.249538
LOC_Os02g13200	169.082	82.2323	125.366	1.47054	0.776312	1.1416
LOC_Os11g42900	35.0716			1.47043	1.04339	1.53424
LOC_Os01g05585	175.91	95.3811	187.866	1.47011	0.513169	0.754415
LOC_Os01g56710	40.4268		33.2965	1.47008	0.734134	1.07923
LOC_Os04g21720	34.1693			1.47006	0.998403	1.46772
LOC_Os02g06740	94.9926	104.882	83.3669	1.46983	0.811331	1.19252
LOC_Os12g34108	1525.04	1388.92	112.387	1.46963	0.788782	1.15922
LOC_Os05g34360	376.896	24.7541	408.424	1.4696	0.682592	1.00314
LOC_Os10g06560	28.2801			1.46958	0.903097	1.32717
LOC_Os07g15380	81.6962	36.8762	57.0578	1.46956	0.754138	1.10825
LOC_Os07g15670	159.789	91.0289	105.653	1.46939	0.931796	1.36917
LOC_Os06g20280	78.0809	56.4632	133.201	1.46892	0.6103	0.896483
LOC_Os02g12310	65.5469	27.7297	55.3775	1.46884	0.686351	1.00814
LOC_Os07g12320	345.411	260.86	294.584	1.46858	0.785965	1.15425
LOC_Os06g27450	216.147			1.4685	1.32531	1.94622
LOC_Os02g18910	182.659	163.918	212.561	1.4685	0.768587	1.12867
LOC_Os10g27370	43.6838			1.46836	1.87046	2.74651
LOC_Os12g20450	259.986	35.1549	34.6911	1.46801	1.03993	1.52662
LOC_Os05g43890	36.4302			1.468	1.07942	1.5846
LOC_Os10g24020	166.401	98.2368	134.474	1.46797	0.852094	1.25085
LOC_Os01g67950	93.1217	65.8726	63.9361	1.46777	0.85395	1.2534
LOC_Os06g26050	57.4896	51.911	77.8299	1.46776	0.755079	1.10827
LOC_Os12g24140	38.4485	26.6267		1.46766	0.946098	1.38855
LOC_Os07g49070	144.779	76.2011	102.953	1.4671	0.883055	1.29553
LOC_Os04g30350			27.0977	1.46709	0.617772	0.906326
LOC_Os08g29760	134.609	93.6435	83.5398	1.46692	0.915667	1.34321
LOC_Os08g27250	51.9341			1.46679	1.35041	1.98077
LOC_Os11g09620	32.6611			1.4665	1.17393	1.72156
LOC_Os04g52790	82.9063	45.072	76.5513	1.46616	0.806952	1.18312
LOC_Os01g41939	164.047			1.46615	0.946244	1.38733
LOC_Os04g44660	25.4417			1.46605	0.92713	1.35922
LOC_Os07g22224	188.583	70.6277	136.242	1.4659	0.774069	1.13471
LOC_Os01g38590	227.797	124.857	223.719	1.46588	0.978532	1.43441
LOC_Os02g16680	543.38	291.553	529.593	1.46573	0.653573	0.957964
LOC_Os01g33615	25.5784		28.9303	1.46566	0.558013	0.817859
LOC_Os09g01002	541.235	251.81	556.238	1.46557	0.627002	0.918915
LOC_Os09g07700			31.4286	1.46523	0.680403	0.996947
LOC_Os03g11560	227.562	111.324	127.745	1.46521	1.1075	1.62272
LOC_Os02g24460	43.6838	38.5186	37.5382	1.46501	0.656935	0.962419
LOC_Os03g38110	311.554	233.651	216.887	1.46488	0.878904	1.28749
LOC_Os01g36010	34.1693			1.46463	0.964834	1.41313
LOC_Os05g25950	293.13	200.618	286.979	1.46458	0.73606	1.07802
LOC_Os08g21770	463.19			1.46447	0.904836	1.32511
LOC_Os11g39090	43.0176	29.1867	31.1021	1.46444	0.984564	1.44184
LOC_Os08g39010	57.4896	33.8838		1.4643	1.19844	1.75488
LOC_Os12g32870			26.4685	1.46406	0.819267	1.19946
LOC_Os03g55760	29.7393			1.46402	1.00377	1.46954
LOC_Os02g16690	543.38	291.553	529.593	1.46384	0.666255	0.97529
LOC_Os08g38450	121.304	54.693	89.9121	1.46373	0.799003	1.16952
LOC_Os09g25550	234.806	109.922	158.981	1.46362	1.01857	1.49079
LOC_Os04g18220	29.6249			1.46324	0.917836	1.34302
LOC_Os01g31890	72.9973	38.5108	77.4813	1.46319	0.699039	1.02283
LOC_Os08g25440	612.373	376.416	414.749	1.46315	0.751034	1.09888
LOC_Os12g01620	201.88	124.724	195.754	1.46313	0.806862	1.18054
LOC_Os10g02140	57.0308	31.1561	24.3393	1.46299	1.18302	1.73074
LOC_Os07g31660	88.1891	59.4199	65.2906	1.46288	0.907206	1.32714
LOC_Os05g06740	187.296	122.064	141.796	1.46281	0.794706	1.16251
LOC_Os12g39930	344.396	245.386	316.629	1.46273	0.638101	0.933372
LOC_Os11g15130	54.192	34.1742	33.3556	1.46263	0.808774	1.18294
LOC_Os12g23390	55.7084	32.3103	36.1328	1.46258	0.904637	1.3231
LOC_Os08g22680	43.8555		28.5126	1.46209	1.12286	1.64172
LOC_Os06g19020	86.2704	62.2619	37.6881	1.46207	1.32566	1.9382
LOC_Os06g29609	29.0859			1.46191	0.749291	1.0954
LOC_Os06g22760	25.8272		29.3068	1.46166	0.731155	1.0687
LOC_Os10g37670			30.7622	1.46166	0.676574	0.98892
LOC_Os01g71650	98.8879	29.456	40.7269	1.46153	1.01361	1.48142
LOC_Os11g18382	668.278	571.903	634.978	1.46124	0.771342	1.12711
LOC_Os04g22350	60.6655		42.1016	1.46114	0.771505	1.12728
LOC_Os02g18330	67.8109	38.6448	61.5108	1.46105	0.720125	1.05214
LOC_Os09g16610	169.372	46.7743	129.316	1.46087	0.740675	1.08203
LOC_Os01g55720	677.536	749.641	477.31	1.46086	1.22886	1.79519
LOC_Os05g19590	382.128	286.534	355.79	1.46082	0.998049	1.45797
LOC_Os05g33440	312.423	188.705	151.483	1.46078	0.781225	1.1412
LOC_Os12g25880	316.208	238.714	54.8864	1.46074	2.24061	3.27295
LOC_Os06g42780			25.7982	1.46073	0.76	1.11016
LOC_Os05g27890	45.3427	25.3293		1.46057	1.18082	1.72468
LOC_Os08g37420	397.607			1.4603	0.78273	1.14302
LOC_Os06g22120	46.3968	30.908	63.4653	1.46005	0.59994	0.875941
LOC_Os12g42440	37.2541			1.45997	1.22205	1.78415
LOC_Os03g33930	66.6948	32.3841	45.6669	1.4599	0.788671	1.15138
LOC_Os11g34370	125.629	78.3705	98.3647	1.45953	0.88088	1.28567
LOC_Os12g01800	445.362	317.786		1.45952	2.40883	3.51573
LOC_Os11g30700	202.556	130.892	206.292	1.45915	0.650532	0.949226
LOC_Os02g01310	132.252	60.3578	88.5134	1.459	0.82273	1.20036
LOC_Os01g36570	72.7436	32.3841	29.9601	1.45884	0.972172	1.41824
LOC_Os03g31520	109.473	66.3212	108.366	1.45874	0.658483	0.960555
LOC_Os11g24670	43.6838			1.45856	2.06939	3.01833
LOC_Os06g25170	157.892	84.063	170.505	1.45831	0.680158	0.991882
LOC_Os11g19320	98.7018	235.554	170.1	1.45818	1.11538	1.62643
LOC_Os09g32150			30.7538	1.45806	0.189599	0.276445
LOC_Os06g33210	69.689	30.908		1.45778	0.953463	1.38994
LOC_Os11g23170	300.932	187.902	246.757	1.45737	0.781518	1.13896
LOC_Os08g16140	60.5553	29.3766	28.4264	1.45673	1.00872	1.46944
LOC_Os02g37410	1301.78	230.884	1362.56	1.45662	0.771188	1.12333
LOC_Os06g40400	62.9628	35.4064	25.7051	1.45637	1.0708	1.55948
LOC_Os04g18630			50.6835	1.45615	0.886892	1.29145
LOC_Os12g24760	28.3595			1.45589	0.677263	0.986018
LOC_Os08g11400	547.331	389.586	529.544	1.45573	0.704803	1.026
LOC_Os07g45050	256.371	211.804	193.947	1.4553	1.05026	1.52844
LOC_Os08g13369	51.3807	37.7659	53.384	1.4553	0.808208	1.17618
LOC_Os10g11770			39.5144	1.4552	0.581487	0.846177
LOC_Os12g29540	452.165	396.51	393.871	1.45515	0.472327	0.687306
LOC_Os05g02630	42.045	26.6267	39.1218	1.45513	0.834475	1.21427
LOC_Os12g40630	103.293	46.6476	68.6677	1.45504	0.829084	1.20635
LOC_Os12g29470	71.4149		63.8772	1.45497	0.554721	0.807104
LOC_Os03g60210	84.253	33.8838	67.1149	1.45492	0.750317	1.09165
LOC_Os05g18850	38.9523		24.8919	1.45479	0.739468	1.07577
LOC_Os01g09190	26.7904			1.45461	1.97371	2.87097
LOC_Os08g33410	1003.57	818.185	968.261	1.4545	0.72189	1.04999
LOC_Os07g04790			62.0053	1.45447	0.625975	0.91046
LOC_Os11g32190	251.053	46.5481	300.063	1.45433	0.625769	0.910073
LOC_Os11g44330	376.656	308.949	260.287	1.45416	1.34173	1.95108
LOC_Os04g16950	103.437	65.9617	87.561	1.45402	0.888168	1.29141
LOC_Os11g42160	73.9791		28.5162	1.454	1.01874	1.48126
LOC_Os10g10280	29.1053			1.45391	0.860778	1.2515
LOC_Os04g59494	55.9214	25.8965	39.5668	1.45349	0.752339	1.09352
LOC_Os01g07270	106.866	59.0109	84.7268	1.45315	0.804357	1.16885
LOC_Os12g27750	184.831	99.8816	107.721	1.45312	0.872494	1.26784
LOC_Os03g36610	101.215			1.45306	0.84922	1.23397
LOC_Os08g31090	59.7405	32.6853	31.1307	1.45305	0.904549	1.31435
LOC_Os12g39900	73.8972	33.2243	42.0996	1.45294	0.875382	1.27188
LOC_Os02g28450	29.1053			1.45293	1.13008	1.64192
LOC_Os11g44860	52.83	28.0287	41.2181	1.45273	0.766832	1.114
LOC_Os05g11826	110.415	42.5713	56.4025	1.45268	0.849112	1.23349
LOC_Os05g04850	72.4121	35.4064	59.6852	1.45258	0.765442	1.11187
LOC_Os12g25480			32.4124	1.45257	0.731185	1.0621
LOC_Os09g23520	360.482	241.398	318.904	1.45257	0.797136	1.15789
LOC_Os03g37460	26.574		46.2311	1.45252	0.871271	1.26554
LOC_Os10g37680			30.7622	1.45234	0.686015	0.996327
LOC_Os06g35690	27.2517		28.5868	1.45216	0.893649	1.29772
LOC_Os11g38220	61.1215	36.9515	42.3531	1.45215	0.982323	1.42649
LOC_Os07g13280	131.706	51.1416	94.9121	1.45212	0.810197	1.17651
LOC_Os06g43304	227.717	97.0967	143.465	1.45109	0.850973	1.23484
LOC_Os07g47020	155.708	80.5474	128.967	1.4507	0.739915	1.0734
LOC_Os06g16710	39.7061	37.3591	32.4024	1.45049	1.43415	2.08022
LOC_Os08g12850	52.379	35.4064	33.1616	1.45044	0.961213	1.39418
LOC_Os11g23950	51.6206	29.2096	38.5926	1.45023	0.799563	1.15955
LOC_Os06g13370	592.218	293.522	571.54	1.4499	0.882077	1.27892
LOC_Os05g19090	477.427	249.139	366.361	1.44985	0.696831	1.0103
LOC_Os08g29380	330.091	251.03	293.506	1.44983	0.848456	1.23012
LOC_Os05g28460	172.517	83.6479	144.764	1.44944	0.803795	1.16505
LOC_Os05g09480	125.214	54.3874	185.986	1.44929	0.552433	0.800638
LOC_Os02g33920	137.393	119.222		1.44902	1.04349	1.51204
LOC_Os01g48640		182.647		1.44899	1.07893	1.56336
LOC_Os07g26130	40.4268	28.0287	25.7051	1.44891	1.10497	1.60101
LOC_Os02g20940	78.4357	31.8792	69.469	1.44878	0.687495	0.99603
LOC_Os07g15640	335.481	215.352	251.125	1.44868	0.758533	1.09887
LOC_Os06g37850	780.509	372.875	452.74	1.44855	0.652348	0.944959
LOC_Os02g05210	262.241		218.9	1.44851	0.933675	1.35244
LOC_Os06g41550			679.504	1.44848	0.0181668	0.0263143
LOC_Os01g11640	248.508	138.311	227.887	1.44845	0.718284	1.0404
LOC_Os06g35090	88.2922	51.7935	67.1149	1.4484	0.936382	1.35626
LOC_Os03g25830	135.943	69.9052	95.7794	1.44827	0.873939	1.2657
LOC_Os06g20600	146.116		121.369	1.44827	0.708932	1.02672
LOC_Os08g29710	104.734	87.6578	107.389	1.44813	0.429038	0.6213
LOC_Os12g27240	52.173	26.6267	31.4286	1.4481	0.693323	1.004
LOC_Os02g51799	99.1945	50.6081	54.6117	1.4476	0.9804	1.41923
LOC_Os11g08050	31.4397		36.3732	1.44751	0.688127	0.996072
LOC_Os12g44320	111.859	62.0331		1.44747	3.60905	5.22398
LOC_Os01g49790	82.8783	71.1942	76.6093	1.44733	0.156192	0.226063
LOC_Os07g46150			27.852	1.44715	0.380156	0.550143
LOC_Os11g06490	43.4213			1.44696	0.961121	1.3907
LOC_Os07g17440	51.9341		33.2965	1.44691	0.910413	1.31729
LOC_Os07g15720	666.733	622.088	669.845	1.44681	0.808098	1.16916
LOC_Os05g41860	81.4084	44.3719	37.5382	1.44672	0.902933	1.30629
LOC_Os02g36650	104.824	44.4944	111.491	1.44662	0.666291	0.96387
LOC_Os03g32030	137.82	29.7541	75.5597	1.44661	0.866176	1.25302
LOC_Os01g37650	82.6902	778.322	792.248	1.44657	0.665493	0.962682
LOC_Os03g21740	28.2801			1.44654	0.922129	1.33389
LOC_Os02g15300	156.486	127.939	147.25	1.4465	0.84146	1.21717
LOC_Os04g34960	48.0968	25.9891	25.0035	1.44643	0.937056	1.35539
LOC_Os01g13620	88.6548		66.5608	1.44641	0.820405	1.18664
LOC_Os08g09990	118.03	77.8825	85.8569	1.44639	0.919931	1.33058
LOC_Os01g01590	101.956	80.8953	88.9796	1.44575	0.778005	1.1248
LOC_Os05g15170	37.299			1.44575	0.966343	1.39709
LOC_Os06g34000	34.6225			1.44551	1.0808	1.56231
LOC_Os11g14350	60.7188	37.0112	61.3915	1.44548	0.672687	0.972356
LOC_Os12g36230	136.074	108.511	98.5413	1.44527	0.425273	0.614634
LOC_Os11g35580	32.0862			1.44507	0.815133	1.17792
LOC_Os05g31080	28.642		27.781	1.44481	0.759958	1.098
LOC_Os02g49530	259.953	69.8881	134.558	1.44477	0.746973	1.07921
LOC_Os12g02840	277.895	196.244	270.327	1.44421	0.670652	0.968564
LOC_Os05g10890			191.394	1.44417	0.0382025	0.055171
LOC_Os09g21900	281.971	157.156	274.524	1.44417	0.753203	1.08775
LOC_Os08g07090	79.0797	29.456	56.9101	1.44397	0.831318	1.2004
LOC_Os01g34410	85.7595	60.3424	81.2439	1.44381	0.811982	1.17235
LOC_Os04g21770	174.909	51.8612	118.883	1.44359	0.895	1.29202
LOC_Os06g02000	38.0781	25.0671	47.3908	1.44349	0.778557	1.12384
LOC_Os08g35665	173.202	167.602	143.476	1.44341	0.927779	1.33917
LOC_Os11g35520	112.862	55.9064	77.1001	1.4433	0.772877	1.11549
LOC_Os08g26290	79.2529	29.7438	43.0608	1.44323	0.735441	1.06141
LOC_Os06g15100	66.61	33.9585	44.0625	1.44314	0.839533	1.21156
LOC_Os05g39280	597.331	443.123	604.851	1.443	0.76533	1.10437
LOC_Os08g24060	239.538	145.749	177.323	1.44288	0.64082	0.924625
LOC_Os05g15040	79.0388	45.7786	111.808	1.44284	0.600771	0.866813
LOC_Os12g39910	73.8972	33.2243	42.0996	1.44282	0.894741	1.29095
LOC_Os11g18660	416.367	246.866	369.386	1.44262	0.760428	1.09701
LOC_Os12g33080	302.484	248.642	274.513	1.44252	0.865183	1.24805
LOC_Os02g27150	45.3427			1.44238	0.954407	1.37662
LOC_Os08g21790	463.19	457.205	396.54	1.44227	0.865095	1.2477
LOC_Os04g05680	130.931	160.971	193.865	1.44223	0.667261	0.962344
LOC_Os03g22240	25.485			1.44213	1.13126	1.63143
LOC_Os04g11040	34.4526			1.44203	0.689151	0.993779
LOC_Os03g26280	26.5929			1.44202	1.13516	1.63693
LOC_Os08g07320	520.378	515.714	425.307	1.44185	0.728172	1.04991
LOC_Os10g25080	447.431	298.065	460.908	1.44148	0.654929	0.944068
LOC_Os03g29220	430.95	103.432	241.679	1.44102	0.628391	0.905523
LOC_Os12g14090	54.1554	31.7681	68.646	1.44051	0.576422	0.830339
LOC_Os01g36500	480.054	463.688	460.979	1.44029	0.899182	1.29508
LOC_Os08g29790			43.9999	1.44006	0.571429	0.822894
LOC_Os07g36730	152.909	96.7983	136.951	1.43997	0.743732	1.07095
LOC_Os12g13640	125.907	89.9739	97.8016	1.43992	0.919738	1.32435
LOC_Os02g31030	126.065	69.2471	83.1694	1.43991	0.939423	1.35269
LOC_Os06g35250	25.5759			1.43991	0.897472	1.29228
LOC_Os11g24150	1301.49	288.202	964.682	1.43976	0.72684	1.04648
LOC_Os05g38480	40.8193		47.8198	1.43976	0.583081	0.839499
LOC_Os03g05410	318.995	80.7705	239.608	1.43968	0.893598	1.2865
LOC_Os12g09410	119.716	49.2061	41.8986	1.43966	1.25594	1.80812
LOC_Os05g33420	42.5903		99.9804	1.4396	0.426067	0.613365
LOC_Os07g43690	118.07	51.7733	64.4378	1.4396	0.93634	1.34795
LOC_Os02g17960	26.9064			1.43958	0.743537	1.07038
LOC_Os08g23260	32.6887			1.43946	1.30105	1.8728
LOC_Os12g40640	29.2141	26.3322	27.3445	1.43932	0.610981	0.879399
LOC_Os04g30680	40.8467			1.43914	1.44327	2.07707
LOC_Os08g30660	44.0373		31.5407	1.43912	0.738699	1.06307
LOC_Os10g10570	636.523	473.168	439.502	1.43905	1.20051	1.72758
LOC_Os08g24360	106.369	48.5713	121.531	1.43887	0.61989	0.891939
LOC_Os04g10080	133.721	62.2638	115.53	1.43858	0.794452	1.14288
LOC_Os01g41180	346.087	235.111	360.273	1.43846	0.646677	0.930221
LOC_Os10g25990	146.589	100.367	97.1069	1.43846	0.853669	1.22797
LOC_Os03g21270	1209.88	1029.69	1068.02	1.43822	0.818766	1.17756
LOC_Os11g02710	416.136	384.361	551.523	1.43821	0.777744	1.11856
LOC_Os01g36430	149.643	140.379	48.7663	1.4376	1.34639	1.93558
LOC_Os04g27490	35.8966	38.0204	42.3329	1.43756	0.778041	1.11848
LOC_Os12g24260	139.437	66.5422	32.9213	1.43753	1.4027	2.01642
LOC_Os05g16470	74.7865	46.2355	74.3582	1.43686	0.947848	1.36192
LOC_Os05g38700	43.6838			1.43657	1.12554	1.61692
LOC_Os05g34900	86.2767	50.0661	50.7851	1.43656	0.979429	1.40701
LOC_Os07g14600	74.3487	35.4064	37.5382	1.43644	0.877327	1.26023
LOC_Os07g30410	40.0334			1.43624	0.829142	1.19084
LOC_Os09g36610	108.996	109.414	132.361	1.436	0.732608	1.05203
LOC_Os02g19480	190.4	187.282	251.356	1.43586	0.612783	0.879872
LOC_Os02g22730	549.372	214.659	217.274	1.43583	0.922217	1.32414
LOC_Os12g25890	100.276	55.352	29.2317	1.4358	1.46466	2.10296
LOC_Os01g65290	256.775	196.144	359.377	1.43554	0.489932	0.703318
LOC_Os06g25160	197.228	115.329	191.996	1.43521	0.703482	1.00965
LOC_Os10g19919	756.912	694.85	786.457	1.43513	0.717348	1.02949
LOC_Os02g57670	84.6115	47.4319	62.0618	1.43498	0.934657	1.34121
LOC_Os04g37920		26.1533		1.43478	1.00291	1.43895
LOC_Os08g04230	159.789	104.086	130.832	1.43474	0.782637	1.12288
LOC_Os10g03120	388.896	133.778	204.282	1.43466	1.18384	1.6984
LOC_Os07g43410	255.911			1.43454	0.816618	1.17147
LOC_Os04g18020	84.137	28.5579	45.1606	1.43443	0.821549	1.17845
LOC_Os05g06990	138.605	96.0223	29.9601	1.43427	1.6463	2.36124
LOC_Os06g24080	41.609	114.767	71.2243	1.43421	1.47336	2.1131
[truncated: 26,049 more rows]
